# Supplementary material for: Pre-pregnancy body mass index and time to pregnancy among couples pregnant within a year: A China cohort study
Source: PLoS One. 2020 Apr 23;15(4):e0231751. doi: 10.1371/journal.pone.0231751 (PMC7179844; doi:10.1371/journal.pone.0231751)
Supplement: S1 File — (CSV) [file pone.0231751.s003.csv]

menarche	yjglx	ttp	ttp_6m	mbmi	fbmi	mbmi_cn	fbmi_cn	fage	mage	fage_c	mage_c	methnic	fethnic	medu	fedu	moccu	foccu	mhousehold	fhousehold	fsmoke	fpasssmoke	fdrink	msmoke	mpasssmoke	mdrink	hispreg	hissa	hisia	censor	ttp_c	ttp_ms	hispart	fstress4	mstress4	fstress_c	mstress_c
14	1	362	1	23.11	25.97	2	3	37	39	4	4	1	1	2	2	1	1	1	1	0	0	0	0	0	0	1	0	1	0	13	12	1	1	1	0	0
14	1	20	0	21.26	19.72	2	2	29	38	2	4	1	1	3	3	2	7	0	0	0	0	0	1	1	1	1	0	0	0	1	1	1	1	1	0	0
14	1	65	0	23.03	17.63	2	1	27	24	2	1	1	1	4	4	6	6	0	0	0	0	0	0	0	0	0	0	0	0	3	3	0	1	1	0	0
13	1	56	0	23.03	18.83	2	2	23	29	1	2	1	1	3	2	3	3	1	1	0	0	0	1	1	0	1	0	1	0	3	2	0	1	1	0	0
14	1	136	0	23.26	22.27	2	2	28	33	2	3	1	1	2	4	2	2	0	0	0	0	0	0	0	0	1	0	1	0	5	5	0	1	1	0	0
12	1	109	0	28.2	26.04	3	3	31	38	3	4	1	1	4	4	3	3	0	0	0	0	0	0	0	0	0	0	0	0	4	4	0	1	1	0	0
12	1	131	0	20.2	18.75	2	2	25	29	2	2	1	1	4	4	6	6	0	0	0	0	0	0	0	0	0	0	0	0	5	5	0	1	1	0	0
14	1	94	0	25.25	22.66	3	2	25	26	2	2	1	1	4	4	7	7	0	0	0	0	0	1	0	0	1	0	1	0	4	4	0	1	1	0	0
14	1	19	0	21.88	21.48	2	2	24	30	1	3	1	1	2	3	3	3	0	0	0	0	0	0	0	0	1	0	1	0	1	1	0	1	1	0	1
13	1	280	1	23.66	20.81	2	2	32	37	3	4	1	1	3	4	7	6	0	0	0	1	0	1	1	1	0	0	0	0	11	10	0	1	1	0	0
14	1	219	1	17.58	19.31	1	2	24	31	1	3	1	1	3	4	7	7	0	0	0	0	0	1	0	1	0	0	0	0	8	8	0	1	1	0	0
13	1	82	0	20.05	19.33	2	2	25	28	2	2	1	1	3	3	7	3	0	1	0	0	0	0	1	1	0	0	0	0	4	3	0	1	1	0	0
13	1	187	1	29.04	18.43	3	1	27	29	2	2	1	1	4	4	3	2	0	0	0	0	0	1	0	0	0	0	0	0	7	7	0	1	1	0	1
16	1	75	0	21.3	26.35	2	3	36	34	4	3	1	1	4	4	6	6	0	0	0	0	0	0	0	0	1	0	1	0	3	3	0	1	1	0	1
13	1	226	1	21.63	18.07	2	1	25	26	2	2	1	1	4	4	6	6	0	0	0	0	0	0	0	0	0	0	0	0	8	8	0	1	1	0	0
13	1	245	1	21.51	18.82	2	2	21	22	1	1	1	1	3	3	2	2	1	1	0	0	0	0	0	0	0	0	0	0	9	9	0	1	1	0	1
14	1	203	1	22.49	21.09	2	2	26	26	2	2	1	1	3	3	3	3	0	0	0	1	0	0	0	0	0	0	0	0	8	7	0	1	1	0	1
14	1	22	0	22.49	18.37	2	1	24	35	1	4	1	1	4	4	7	3	0	0	0	0	0	1	0	0	1	0	1	0	1	1	0	1	1	0	1
15	1	25	0	20.52	20.81	2	2	31	31	3	3	1	1	4	4	6	6	0	0	0	0	0	1	0	0	1	0	1	0	1	1	0	1	1	0	0
12	1	92	0	26.93	22.89	3	2	27	33	2	3	1	1	4	4	6	6	1	1	0	0	0	0	0	0	1	1	0	0	4	4	0	1	1	0	0
12	1	19	0	19.53	17.22	2	1	24	25	1	2	1	1	3	2	3	3	0	1	0	1	0	1	0	1	1	0	1	0	1	1	0	1	1	0	1
13	1	122	0	19.88	18.83	2	2	24	24	1	1	1	1	3	4	2	2	1	1	0	1	0	0	0	0	1	0	1	0	6	5	0	1	1	0	1
12	1	206	1	23.88	21.63	2	2	29	27	2	2	1	1	4	4	7	7	1	0	0	0	0	0	0	0	0	0	0	0	7	7	0	1	1	0	0
15	1	42	0	23.81	23.05	2	2	35	35	4	4	1	1	4	4	6	6	0	0	0	0	0	0	0	1	1	0	1	0	2	2	0	1	1	0	1
13	1	12	0	20.76	22.83	2	2	29	31	2	3	1	1	4	4	7	6	0	0	0	0	0	0	0	0	0	0	0	0	1	1	0	1	1	0	0
12	1	175	0	29.07	24.44	3	3	26	34	2	3	1	1	4	4	6	6	0	0	0	0	0	0	0	0	0	0	0	0	6	6	0	1	1	0	0
13	1	82	0	21.72	22.06	2	2	23	23	1	1	1	1	3	4	6	6	0	0	0	0	0	1	0	1	0	0	0	0	3	3	0	1	1	0	1
13	1	196	1	25.39	22.03	3	2	26	27	2	2	1	1	4	4	6	6	0	0	0	0	0	0	0	1	0	0	0	0	7	7	0	1	1	0	1
13	1	312	1	28.08	20.08	3	2	25	31	2	3	1	1	3	4	4	6	1	1	0	1	0	1	0	1	1	0	1	0	11	11	0	1	1	0	1
13	1	141	0	23.36	22.6	2	2	25	28	2	2	1	1	4	4	6	6	0	1	0	0	0	0	0	0	1	0	1	0	5	5	0	1	1	0	0
12	1	153	0	18.17	18.36	1	1	26	25	2	2	1	1	4	4	6	1	0	1	0	0	0	1	0	1	0	0	0	0	6	6	0	1	1	0	0
13	1	118	0	20.76	19.63	2	2	27	27	2	2	1	1	4	4	2	6	0	1	0	0	0	0	0	0	0	0	0	0	5	4	0	1	1	0	1
12	1	258	1	20.05	22.22	2	2	26	34	2	3	1	1	3	2	2	1	1	1	0	0	0	0	0	0	0	0	0	0	10	9	0	1	1	0	1
14	1	24	0	20.07	19.22	2	2	27	27	2	2	1	1	4	4	6	6	0	0	0	0	0	0	0	1	0	0	0	0	1	1	0	1	1	0	0
13	1	1	0	17.63	16.41	1	1	27	26	2	2	1	1	4	4	6	6	1	1	0	1	0	1	0	1	1	0	1	0	1	1	0	1	1	0	1
14	1	31	0	25.34	20.17	3	2	37	36	4	4	1	1	2	2	2	3	1	0	0	0	0	0	0	0	1	0	1	0	2	2	1	1	1	0	1
13	1	122	0	27.76	22.03	3	2	30	24	3	1	1	1	3	4	6	7	0	0	0	1	0	1	0	0	0	0	0	0	5	5	0	1	1	0	1
13	1	88	0	30.42	19.2	3	2	27	31	2	3	1	1	4	4	6	6	0	0	0	0	0	0	0	0	0	0	0	0	4	3	0	1	1	0	0
14	1	171	0	20.76	19.83	2	2	23	27	1	2	1	1	4	4	2	7	1	1	0	0	0	0	0	0	0	0	0	0	7	6	0	1	1	0	1
14	1	55	0	22.6	16.02	2	1	28	27	2	2	1	1	2	3	2	3	1	1	0	1	0	1	0	1	0	0	0	0	3	2	0	1	1	0	1
14	1	189	1	24.39	21.94	3	2	28	27	2	2	1	1	4	4	6	6	0	0	0	1	0	0	0	0	0	0	0	0	7	7	0	1	1	0	1
13	2	128	0	22.05	22.72	2	2	27	26	2	2	1	1	4	4	3	3	1	1	0	0	0	1	0	1	0	0	0	0	3	5	0	1	1	0	1
13	1	10	0	25.61	19.53	3	2	26	27	2	2	1	1	4	4	6	6	0	0	0	0	0	0	0	1	1	1	1	0	1	1	0	1	1	0	1
14	1	101	0	24.8	17.58	3	1	24	30	1	3	1	1	3	4	7	3	0	0	0	1	0	1	0	0	0	0	0	0	4	4	0	1	1	0	1
12	1	318	1	24.91	26.67	3	3	27	30	2	3	1	1	2	2	1	1	1	1	0	0	0	0	0	0	1	0	1	0	13	11	1	1	1	0	1
13	1	303	1	23.53	17.97	2	1	23	27	1	2	1	1	4	4	6	6	0	0	0	0	0	0	0	1	1	0	1	0	12	11	0	1	1	0	0
13	1	233	1	21.26	18.75	2	2	25	26	2	2	1	1	4	4	6	3	0	0	0	0	0	1	0	1	1	0	1	0	8	8	0	1	1	0	1
14	1	196	1	20.32	18.37	2	1	26	26	2	2	1	1	4	4	6	6	0	1	0	0	0	0	0	0	0	0	0	0	8	7	0	1	1	0	0
12	1	127	0	20.76	22.66	2	2	30	31	3	3	1	1	4	4	2	2	0	0	0	0	0	0	0	0	0	0	0	0	5	5	0	1	1	0	0
14	1	299	1	22.86	21.26	2	2	28	25	2	2	1	1	4	4	6	6	0	0	0	0	0	0	0	0	0	0	0	0	11	10	0	1	1	0	0
14	1	2	0	24.8	20.5	3	2	27	27	2	2	1	1	4	4	6	6	0	0	0	0	0	0	0	0	0	0	0	0	1	1	0	1	1	0	0
11	1	68	0	19.9	23.23	2	2	29	40	2	4	1	1	4	4	7	6	0	0	0	0	0	0	0	0	1	0	1	0	3	3	0	1	1	0	0
13	1	11	0	27.68	21.33	3	2	30	29	3	2	1	1	2	2	1	1	1	0	0	0	0	1	0	1	1	0	1	0	1	1	1	1	1	0	1
13	1	44	0	22.84	20.31	2	2	23	26	1	2	1	1	3	4	6	6	0	1	0	0	0	0	1	0	0	0	0	0	2	2	0	1	1	0	1
13	1	13	0	18.59	22.43	2	2	26	27	2	2	1	1	4	4	4	4	0	0	0	0	0	0	0	0	0	0	0	0	1	1	0	1	1	0	1
13	1	130	0	22.2	20.58	2	2	27	31	2	3	1	1	2	2	1	1	1	1	0	0	0	0	0	0	1	0	1	0		5	1	1	1	0	0
12	1	15	0	24.91	19.31	3	2	26	31	2	3	1	1	2	2	1	1	1	1	0	0	0	0	0	0	0	0	0	0	1	1	0	1	1	0	0
14	1	62	0	20.28	21.48	2	2	27	28	2	2	1	1	2	2	1	1	1	1	0	0	0	0	0	0	1	0	1	0	3	3	0	1	1	0	0
13	1	162	0	20.37	19.53	2	2	26	26	2	2	1	1	4	4	3	2	0	0	0	0	0	0	0	0	1	0	1	0	7	6	0	1	1	0	1
12	1	57	0	22.46	23.14	2	2	27	26	2	2	1	1	4	4	6	6	1	1	0	0	0	0	0	1	0	0	0	0	3	2	0	1	1	0	1
13	1	15	0	19.72	23.23	2	2	24	27	1	2	1	1	4	4	6	3	1	1	0	1	0	0	0	1	0	0	0	0	1	1	0	1	1	0	0
12	1	141	0	21.8	20.03	2	2	29	29	2	2	1	1	4	4	2	6	1	1	0	1	0	1	1	0	1	0	1	0	6	5	0	1	1	0	0
14	1	46	0	24.34	25.78	3	3	31	36	3	4	1	1	3	3	6	6	0	0	0	0	0	0	0	0	1	0	1	0	2	2	0	1	1	0	1
13	1	165	0	26.25	19.43	3	2	27	31	2	3	1	1	4	4	2	6	0	0	0	1	0	0	0	0	1	0	1	0	6	6	0	1	1	0	0
13	1	13	0	22.92	20.58	2	2	24	24	1	1	1	1	4	4	2	2	1	1	0	0	0	0	0	0	0	0	0	0	1	1	0	1	1	0	1
13	1	43	0	17.99	18.18	1	1	25	26	2	2	1	1	4	3	6	6	0	0	0	1	0	1	0	1	0	0	0	0	2	2	0	1	1	0	0
14	1	38	0	33.41	19.28	3	2	27	27	2	2	1	1	4	4	4	4	1	1	0	0	0	0	0	0	1	0	1	0	2	2	0	1	1	0	0
14	1	69	0	28.08	22.58	3	2	26	27	2	2	1	1	4	4	6	6	0	0	0	0	0	0	0	0	1	0	1	0	3	3	0	1	1	0	0
12	1	38	0	23.41	21.08	2	2	27	28	2	2	1	1	4	4	6	6	1	0	0	0	0	0	0	1	1	0	1	0	2	2	0	1	1	0	0
14	2	61	0	24.61	27.77	3	3	27	28	2	2	1	1	4	4	6	6	1	1	0	0	0	0	0	0	0	0	0	0	2	3	0	1	1	0	1
12	1	320	1	24.8	20.03	3	2	25	26	2	2	1	1	4	4	6	6	1	1	0	1	0	1	0	1	1	0	1	0	11	11	0	1	1	0	1
13	1	9	0	23.18	21.48	2	2	32	36	3	4	1	1	3	3	6	6	0	0	0	0	0	0	0	0	1	0	1	0	1	1	1	1	1	0	0
14	1	48	0	18.94	21.88	2	2	33	37	3	4	1	1	4	4	6	6	1	1	0	1	0	1	0	2	0	0	0	0	2	2	0	1	1	0	0
13	1	81	0	20.66	18.59	2	2	26	26	2	2	1	1	4	4	6	6	0	0	0	1	0	0	0	1	0	0	0	0	3	3	0	1	1	0	0
13	1	8	0	21.45	20.7	2	2	28	28	2	2	1	1	4	4	6	6	0	1	0	0	0	0	0	0	0	0	0	0	1	1	0	1	1	0	0
13	1	135	0	24.22	22.94	3	2	24	24	1	1	1	1	4	4	6	6	1	1	0	0	0	0	0	0	0	0	0	0	5	5	0	1	1	0	0
11	1	60	0	26.42	20.83	3	2	28	29	2	2	1	1	3	3	6	6	0	0	1	0	0	1	0	2	0	0	0	0	3	2	0	1	1	0	0
13	1	241	1	20.28	18.07	2	1	25	32	2	3	1	1	4	4	6	6	0	0	0	1	0	1	0	1	0	0	0	0	9	9	0	1	1	0	0
14	1	223	1	27.55	22.22	3	2	29	28	2	2	1	1	4	4	6	6	0	0	0	0	0	0	0	1	1	0	0	0	8	8	1	1	1	0	0
12	1	181	1	22.34	17.47	2	1	25	29	2	2	1	1	4	4	6	6	1	1	0	0	0	0	0	0	0	0	0	0	7	7	0	1	1	0	0
13	1	281	1	19.61	19.63	2	2	27	28	2	2	1	1	4	4	6	6	0	0	0	0	0	1	0	0	0	0	0	0	11	10	0	1	1	0	0
13	1	246	1	22.04	19.98	2	2	34	38	3	4	1	1	4	4	6	6	1	1	0	0	0	1	0	0	1	0	1	0	9	9	1	1	1	0	0
13	1	137	0	23.39	21.85	2	2	28	32	2	3	1	1	3	3	2	2	1	0	0	0	0	0	0	0	1	0	0	0	5	5	1	1	1	0	0
14	1	55	0	17.18	18.55	1	2	22	26	1	2	1	1	3	3	3	7	1	1	0	1	0	0	0	1	1	0	0	0	2	2	1	1	1	0	0
14	1	281	1	21.63	18	2	1	22	25	1	2	1	1	4	4	7	7	1	0	0	0	0	0	0	2	0	0	0	0	10	10	0	1	1	0	0
11	1	24	0	25.82	24.84	3	3	27	26	2	2	1	1	4	4	3	3	1	1	0	0	0	0	0	0	0	0	0	0	1	1	0	1	1	0	0
12	1	46	0	27.64	18.75	3	2	29	33	2	3	1	1	4	4	3	3	1	1	0	0	0	0	0	0	0	0	0	0	2	2	0	1	1	0	0
14	1	77	0	24.22	21.09	3	2	27	29	2	2	1	1	4	4	6	6	0	0	0	0	0	0	0	0	1	0	1	0	3	3	0	1	1	0	0
12	1	268	1	22.76	21.91	2	2	29	30	2	3	0	1	4	4	1	1	1	1	0	0	0	0	0	0	0	0	0	0	10	9	0	1	1	0	0
10	1	69	0	22.32	18.9	2	2	26	26	2	2	1	1	3	4	3	6	1	1	0	0	0	0	0	0	0	0	0	0	3	3	0	1	1	0	0
14	1	173	0	25.35	20.2	3	2	26	30	2	3	1	1	4	4	6	6	0	0	0	0	0	0	0	0	1	0	1	0	6	6	0	1	1	0	0
13	1	52	0	26.53	20.45	3	2	29	28	2	2	1	1	4	4	6	6	0	0	0	0	0	0	0	0	0	0	0	0	2	2	0	1	1	0	0
12	1	134	0	21.51	18.36	2	1	22	25	1	2	1	1	4	4	3	3	1	1	0	0	0	0	0	0	0	0	0	0	5	5	0	1	1	0	0
14	1	49	0	20.76	19.77	2	2	29	28	2	2	1	1	3	2	1	1	1	1	0	0	0	1	0	0	1	0	1	0	2	2	1	1	1	0	0
14	1	138	0	24.22	20.13	3	2	32	38	3	4	1	1	4	4	6	6	0	0	0	1	0	1	0	2	1	0	1	0	5	5	1	1	1	0	0
14	1	45	0	19.05	22.31	2	2	33	36	3	4	1	1	2	2	2	2	1	1	0	0	0	0	0	0	1	0	0	0	2	2	1	1	1	0	0
15	1	105	0	25.35	20.81	3	2	27	32	2	3	1	1	4	2	6	1	0	1	0	0	0	0	0	1	1	0	1	0	4	4	0	1	1	0	0
13	1	221	1	23.12	21.45	2	2	28	28	2	2	1	1	4	4	6	6	0	0	0	0	0	0	0	0	0	0	0	0	8	8	0	1	1	0	0
14	1	104	0	20.05	16.41	2	1	24	24	1	1	1	1	4	4	3	3	1	1	0	0	0	0	0	0	1	0	1	0	4	4	0	1	1	0	0
14	1	74	0	20.07	19.47	2	2	30	27	3	2	1	1	4	4	3	3	1	1	0	0	0	0	0	0	0	0	0	0	3	3	0	1	1	0	0
12	1	208	1	28.91	24.65	3	3	26	30	2	3	1	1	3	4	3	3	1	1	0	0	0	0	0	0	1	0	1	0	7	7	0	1	1	0	0
14	1	296	1	20.76	19.47	2	2	27	31	2	3	1	1	4	4	6	6	0	0	0	0	0	0	0	0	0	0	0	0	10	10	0	1	1	0	0
13	1	70	0	22.58	19.38	2	2	27	29	2	2	1	1	4	4	3	3	1	1	0	0	0	0	0	0	0	0	0	0	3	3	0	1	1	0	0
14	1	54	0	25.38	20.08	3	2	27	25	2	2	1	1	4	4	3	3	1	1	0	0	0	0	0	0	0	0	0	0	2	2	0	1	1	0	0
13	1	229	1	22.86	18.25	2	1	28	33	2	3	1	1	4	4	3	3	1	1	0	0	0	0	0	0	1	0	1	0	8	8	0	1	1	0	0
12	1	25	0	21.22	21.64	2	2	27	26	2	2	1	1	4	4	3	3	1	1	0	0	0	0	0	0	0	0	0	0	1	1	0	1	1	0	0
13	1	32	0	27.13	18.82	3	2	25	24	2	1	1	1	4	4	6	6	0	0	0	0	0	1	0	1	0	0	0	0	2	2	0	1	1	0	0
13	1	224	1	22.15	27.55	2	3	33	30	3	3	1	1	4	4	6	6	0	0	0	0	0	0	0	0	1	0	1	0	8	8	0	1	1	0	0
16	1	15	0	27.4	21.85	3	2	28	27	2	2	1	1	4	4	3	3	1	1	0	0	0	0	0	0	0	0	0	0	1	1	0	1	1	0	0
12	1	20	0	23.46	22.03	2	2	24	25	1	2	1	1	4	3	2	2	0	0	0	0	0	0	0	0	1	0	1	0	1	1	0	1	1	0	0
13	1	65	0	24.62	18.73	3	2	34	35	3	4	1	1	3	3	1	3	1	1	0	0	0	0	0	0	1	0	1	0	3	3	0	1	1	0	0
12	1	16	0	21.38	17.48	2	1	25	32	2	3	1	1	3	2	1	3	1	1	0	0	0	0	0	0	0	0	0	0	1	1	0	1	1	0	0
12	1	68	0	24.8	17.9	3	1	24	27	1	2	1	0	4	3	3	3	0	0	0	0	0	0	0	0	1	0	1	0	3	3	0	1	1	0	0
15	1	39	0	23.67	17.22	2	1	29	28	2	2	1	1	3	3	2	6	1	0	0	0	0	0	0	0	1	0	1	0	2	2	0	1	1	0	0
12	1	12	0	22.09	19.47	2	2	25	26	2	2	1	1	4	4	6	4	0	0	0	0	0	0	0	0	1	0	1	0	1	1	0	1	1	0	0
14	1	2	0	23.31	18.73	2	2	23	24	1	1	1	1	4	4	2	4	1	0	0	0	0	0	0	0	0	0	0	0	1	1	0	1	1	0	0
13	2	0	0	28.73	21.88	3	2	28	32	2	3	1	1	4	4	6	6	0	1	0	0	0	0	0	0	0	0	0	0	1	1	0	1	1	0	0
12	1	66	0	18.34	22.96	1	2	25	25	2	2	1	1	3	3	2	3	1	1	0	0	0	0	0	0	0	0	0	0	3	3	0	1	1	0	0
14	1	47	0	22.04	17.58	2	1	20	25	1	2	1	1	4	3	6	6	0	1	0	0	0	0	0	1	0	0	0	0	2	2	0	1	1	0	0
14	1	235	1	21.97	21.63	2	2	26	27	2	2	1	1	4	4	6	6	0	0	0	0	0	0	0	0	1	0	1	0	11	8	0	1	1	0	1
13	1	60	0	20.76	22.22	2	2	26	27	2	2	1	1	4	4	6	6	0	0	0	0	0	0	0	0	0	0	0	0	3	2	0	1	1	0	0
14	1	151	0	26.06	18.75	3	2	23	26	1	2	1	1	3	3	1	1	1	1	0	0	0	0	0	0	0	0	0	0	7	6	0	1	1	0	0
12	1	314	1	23.12	18.75	2	2	22	29	1	2	1	1	4	4	7	6	0	0	0	0	0	0	0	0	0	0	0	0	11	11	0	1	1	0	0
13	1	74	0	23.94	20.7	2	2	31	25	3	2	1	1	4	4	2	6	0	0	0	1	0	0	0	0	0	0	0	0	4	3	0	1	1	0	1
13	1	31	0	24.8	18.26	3	1	26	28	2	2	1	1	3	3	3	2	1	1	0	0	0	0	0	1	1	0	1	0	2	2	0	1	1	0	1
13	1	89	0	20.29	16.8	2	1	22	25	1	2	1	1	4	3	4	4	0	0	0	0	0	1	0	0	1	0	1	0	3	3	0	1	1	0	0
13	1	37	0	21.71	18.18	2	1	23	25	1	2	0	1	3	2	1	1	1	1	0	0	0	1	0	0	0	0	0	0	2	2	0	1	1	0	1
13	1	99	0	24.93	18.31	3	1	27	26	2	2	1	1	4	4	6	6	1	1	0	1	0	1	0	1	1	0	1	0	4	4	0	1	1	0	1
13	1	50	0	20.9	21.22	2	2	29	30	2	3	1	1	4	4	6	6	0	0	0	0	0	0	0	0	0	0	0	0	2	2	0	1	1	0	0
14	1	55	0	25.65	21.64	3	2	31	35	3	4	1	1	4	4	6	6	0	0	0	1	0	1	0	1	1	0	1	0	3	2	1	1	1	0	1
14	1	83	0	22.49	20.7	2	2	29	34	2	3	1	1	4	3	6	7	1	1	0	0	0	0	0	0	0	0	0	0	3	3	0	1	1	0	0
14	1	8	0	19	21.48	2	2	24	25	1	2	1	1	3	2	2	1	1	1	0	0	0	1	0	0	1	0	1	0	1	1	0	1	1	0	1
13	1	101	0	18.59	19.14	2	2	32	25	3	2	1	1	4	4	6	6	0	0	0	1	0	1	0	0	1	0	1	0	4	4	1	1	1	0	0
13	1	79	0	28.13	19.56	3	2	26	27	2	2	1	1	2	2	1	1	1	1	0	0	0	0	0	0	1	0	0	0	3	3	1	1	1	0	1
14	1	28	0	19.13	19.38	2	2	28	30	2	3	1	1	3	2	3	3	1	1	0	1	0	1	0	0	0	0	0	0	2	1	0	1	1	0	0
13	1	96	0	20.76	17.04	2	1	23	32	1	3	1	1	4	4	6	6	0	0	0	0	0	0	0	0	0	0	0	0	5	4	0	1	1	0	0
12	2	45	0	24.44	17.48	3	1	28	27	2	2	1	1	4	4	6	6	0	0	0	0	0	0	0	1	1	0	1	0	2	2	0	1	1	0	0
14	1	56	0	26.63	23.24	3	2	26	27	2	2	1	1	4	4	6	6	0	0	0	0	0	0	0	1	0	0	0	0	2	2	0	1	1	0	1
14	1	51	0	23.72	18.43	2	1	26	27	2	2	1	1	4	4	6	6	0	0	0	0	0	0	0	1	0	0	0	0	2	2	0	1	1	0	1
13	2	230	1	23.03	19.98	2	2	26	25	2	2	1	1	4	4	6	6	1	1	0	0	0	0	0	0	1	0	1	0	3	8	0	1	1	0	0
14	1	61	0	22.09	18.87	2	2	24	22	1	1	1	1	4	4	6	6	1	1	0	0	0	0	0	0	0	0	0	0	3	3	0	1	1	0	0
13	1	170	0	23.15	19.13	2	2	24	27	1	2	1	1	4	4	6	6	0	0	0	0	0	0	1	1	0	0	0	0	7	6	0	1	1	0	1
13	1	50	0	23.03	19.53	2	2	21	30	1	3	1	1	4	2	6	6	0	1	0	0	0	0	0	0	0	0	0	0	2	2	0	1	1	0	0
13	1	123	0	17.72	21.48	1	2	33	34	3	3	1	1	3	2	2	2	0	0	0	0	0	1	0	0	1	0	1	0	5	5	1	1	1	0	0
12	1	167	0	19.53	22.31	2	2	23	23	1	1	1	1	3	4	1	6	1	0	0	1	0	0	0	0	1	0	1	0	5	6	0	1	1	0	1
14	1	275	1	26.51	19.29	3	2	25	26	2	2	1	1	4	4	6	6	0	0	0	0	0	0	0	0	0	0	0	0	11	10	0	1	1	0	0
14	2	88	0	24.8	17.26	3	1	26	27	2	2	1	1	4	4	6	6	1	1	0	0	0	0	0	0	0	0	0	0	2	3	0	1	1	0	0
14	1	72	0	18.37	26.04	1	3	29	29	2	2	1	1	4	4	6	6	0	0	1	1	0	1	0	1	1	0	1	0	3	3	1	1	1	0	0
13	1	106	0	20.2	20.08	2	2	25	31	2	3	1	1	4	3	6	6	0	0	0	0	0	0	0	1	1	0	1	0	4	4	0	1	1	0	0
14	1	110	0	23.15	20.58	2	2	23	27	1	2	1	1	4	4	6	6	0	0	0	0	0	0	0	0	1	0	1	0	5	4	0	1	1	0	0
14	1	75	0	23.67	20.81	2	2	28	29	2	2	1	1	4	4	6	6	0	0	0	0	0	0	0	0	1	0	1	0	3	3	0	1	1	0	0
15	2	31	0	23.84	19.63	2	2	26	27	2	2	1	1	4	4	6	6	0	0	0	0	0	0	0	0	1	0	1	0	1	2	0	1	1	0	0
	1	22	0	26.57	27.55	3	3	24	32	1	3	1	1	3	3	2	2	1	1	0	0	0	0	0	0	1	0	1	0	1	1	0	1	1	0	0
12	1	151	0	21.38	21.23	2	2	27	27	2	2	1	1	4	4	6	6	0	0	0	1	0	0	0	0	0	0	0	0	6	6	0	1	1	0	0
14	1	38	0	22.15	20.6	2	2	27	29	2	2	1	1	3	3	2	2	1	1	0	2	0	1	0	2	1	0	1	0	2	2	0	1	1	1	0
13	1	9	0	24.09	19.02	3	2	25	25	2	2	1	1	4	4	6	6	0	0	0	0	0	0	0	0	0	0	0	0	1	1	0	1	1	1	0
13	1	80	0	25.51	20.5	3	2	28	27	2	2	1	1	4	4	4	4	1	1	0	0	0	0	1	0	1	0	1	0	3	3	0	1	1	0	1
13	1	24	0	18.91	19.53	2	2	26	32	2	3	1	1	3	3	3	3	1	1	0	0	0	0	1	1	1	0	0	0	1	1	1	1	1	0	1
13	1	95	0	20.76	18.22	2	1	28	28	2	2	1	1	4	4	3	3	1	1	0	0	0	0	0	0	0	0	0	0	4	4	0	1	1	0	0
14	1	182	1	25.21	17.48	3	1	25	34	2	3	1	1	4	4	2	6	1	1	0	0	0	0	0	1	0	0	0	0	7	7	0	1	1	0	0
13	1	34	0	22.49	20	2	2	29	29	2	2	1	1	4	4	6	6	0	0	0	2	0	1	0	2	0	0	0	0	1	2	0	1	1	0	0
13	1	128	0	23.51	17.48	2	1	27	28	2	2	1	1	4	4	6	6	0	0	0	0	0	0	0	1	0	0	0	0	5	5	0	1	1	0	0
13	1	167	0	25.61	21.91	3	2	29	33	2	3	1	1	4	4	3	3	1	1	0	0	0	0	0	0	0	0	0	0	6	6	0	1	1	0	0
13	1	37	0	23.89	21.91	2	2	29	40	2	4	1	1	4	4	3	6	1	1	0	0	0	0	0	0	0	0	0	0	2	2	0	1	1	0	0
13	1	94	0	22.68	20.57	2	2	30	33	3	3	1	1	4	4	3	6	1	1	0	0	0	1	0	1	1	0	1	0	4	4	1	1	1	0	0
14	1	71	0	23.81	19.23	2	2	20	24	1	1	1	1	3	2	7	3	1	1	0	0	0	0	0	0	0	0	0	0	3	3	0	1	1	0	0
13	1	10	0	32.14	23.56	3	2	24	25	1	2	1	1	2	2	1	2	1	1	0	0	0	1	0	2	1	0	1	0	1	1	0	1	1	0	0
12	1	126	0	21.97	21.3	2	2	23	25	1	2	1	1	4	4	6	6	0	1	0	0	0	0	0	0	0	0	0	0	5	5	0	1	1	0	0
13	1	28	0	25.4	18.65	3	2	23	23	1	1	1	1	3	4	3	3	1	1	0	0	0	0	0	0	1	0	1	0	1	1	0	1	1	0	0
13	1	73	0	21.72	17.15	2	1	24	28	1	2	1	1	4	4	3	3	1	1	0	0	0	0	0	0	0	0	0	0	3	3	0	1	1	0	0
12	1	20	0	23.12	19.47	2	2	24	23	1	1	1	1	4	4	6	6	1	1	0	0	0	0	0	0	0	0	0	0	1	1	0	1	1	0	0
13	1	237	1	20.91	16	2	1	28	27	2	2	1	1	4	4	3	3	1	1	0	0	0	0	0	0	0	0	0	0	8	8	0	1	1	0	0
14	1	55	0	25.35	17.36	3	1	28	33	2	3	1	1	4	4	6	6	0	0	0	0	0	1	0	1	1	0	0	0	2	2	1	1	1	0	0
13	1	32	0	21.72	18.31	2	1	25	26	2	2	1	1	4	4	3	3	1	1	0	0	0	0	0	0	0	0	0	0	2	2	0	1	1	0	0
14	1	32	0	25.95	19.98	3	2	22	24	1	1	1	1	4	4	3	3	1	1	0	0	0	0	0	0	0	0	0	0	2	2	0	1	1	0	0
11	1	26	0	18.34	32.46	1	3	22	24	1	1	1	1	3	4	2	6	1	1	0	1	0	1	0	1	1	0	1	0	1	1	0	1	1	0	0
13	2	9	0	23.03	21.88	2	2	30	34	3	3	1	1	4	4	6	6	0	0	0	1	0	0	0	0	1	0	1	0	1	1	0	1	1	0	0
11	1	30	0	22.09	20.7	2	2	28	30	2	3	1	1	4	4	6	6	0	1	0	0	0	0	0	0	0	0	0	0	2	1	0	1	1	0	0
13	1	125	0	27.9	20.14	3	2	24	33	1	3	1	1	4	4	6	6	0	1	0	0	0	1	0	1	1	1	0	0	5	5	0	1	1	0	0
14	1	70	0	27.73	22.6	3	2	38	39	4	4	1	1	1	2	7	7	1	1	0	0	0	0	0	0	1	0	1	0	3	3	1	1	1	0	0
13	1	19	0	24.22	20.83	3	2	33	37	3	4	1	1	4	4	3	3	0	0	0	0	0	0	0	0	1	0	0	0	1	1	1	1	1	0	0
13	2	64	0	27.76	22.6	3	2	26	29	2	2	1	1	4	4	3	6	0	0	0	1	0	1	0	1	0	0	0	0	2	3	0	1	1	0	0
12	1	15	0	23.03	22.89	2	2	26	23	2	1	1	1	2	3	1	4	1	1	0	0	0	0	0	0	0	0	0	0	1	1	0	1	1	0	0
13	1	100	0	20.76	18.03	2	1	27	27	2	2	1	1	4	4	6	6	0	0	0	0	0	0	0	0	1	0	1	0	4	4	0	1	1	0	0
14	1	79	0	23.53	19.56	2	2	20	23	1	1	1	1	3	3	3	4	1	1	0	0	0	0	0	0	0	0	0	0	3	3	0	1	1	0	0
12	1	56	0	21.78	19.1	2	2	29	25	2	2	1	1	3	3	1	3	1	0	1	1	0	0	0	0	1	0	1	0	2	2	1	1	1	0	0
14	1	69	0	19.03	19.81	2	2	29	29	2	2	1	1	3	4	1	3	1	1	0	0	0	0	0	0	0	0	0	0	3	3	0	1	1	0	0
15	1	67	0	27.99	18.73	3	2	29	29	2	2	1	1	4	4	3	3	1	1	0	0	0	0	0	0	1	0	0	0	3	3	0	1	1	0	0
12	1	2	0	19.72	24.61	2	3	32	27	3	2	1	1	3	3	2	2	1	1	0	0	0	0	0	0	1	0	1	0	1	1	1	1	1	0	0
12	1	52	0	18.94	22.66	2	2	27	27	2	2	1	1	4	4	1	6	1	0	0	0	0	0	0	0	0	0	0	0	2	2	0	1	1	0	0
13	1	10	0	16.98	22.19	1	2	24	25	1	2	1	1	4	4	6	6	0	1	0	0	0	1	0	1	0	0	0	0	1	1	0	1	1	0	1
10	1	29	0	22.86	23.23	2	2	22	28	1	2	1	1	4	2	4	4	0	0	1	1	0	1	0	1	1	0	1	0	2	1	0	1	1	0	1
14	1	28	0	20.23	19.03	2	2	28	28	2	2	1	1	4	4	6	6	0	0	0	0	0	1	0	0	1	0	1	0	1	1	0	1	1	0	1
12	1	135	0	19.59	18.83	2	2	28	29	2	2	1	1	4	4	6	6	1	1	0	0	0	0	0	1	0	0	0	0	5	5	0	1	1	0	1
12	1	136	0	22.41	18.83	2	2	30	38	3	4	1	1	4	4	6	6	0	0	0	1	0	1	0	1	1	0	1	0	6	5	1	1	1	0	1
13	1	66	0	22.84	23.05	2	2	24	25	1	2	1	1	4	4	6	6	0	0	0	0	0	0	0	1	1	0	1	0	3	3	0	1	1	0	1
12	1	209	1	25.76	20	3	2	24	24	1	1	1	1	3	2	6	1	0	1	0	0	0	0	0	1	1	1	1	0	7	7	0	1	1	0	1
13	1	21	0	22.04	21.63	2	2	27	25	2	2	1	1	4	4	6	6	1	1	0	1	0	1	0	1	0	0	0	0	1	1	0	1	1	0	1
13	1	69	0	27.18	20.83	3	2	32	30	3	3	1	1	2	3	2	2	1	1	0	0	0	0	0	0	0	0	0	0	3	3	0	1	1	0	0
13	2	135	0	19.03	19.84	2	2	22	23	1	1	1	1	4	4	3	3	1	1	0	0	0	0	0	0	1	0	1	0	4	5	0	1	1	0	1
13	1	55	0	23.03	20.57	2	2	23	28	1	2	1	1	4	4	3	3	1	1	0	1	0	1	0	1	1	0	1	0	2	2	0	1	1	0	1
14	1	63	0	23.88	20.81	2	2	35	40	4	4	1	1	2	2	1	1	1	1	0	0	0	0	0	1	1	0	1	0	3	3	0	1	1	0	0
15	1	109	0	25.91	19.82	3	2	29	32	2	3	1	1	4	4	6	6	0	0	0	1	0	0	0	1	0	0	0	0	5	4	0	1	1	0	1
12	1	73	0	21.8	23.81	2	2	30	31	3	3	1	1	4	4	3	3	1	1	0	0	0	0	0	0	1	0	1	0	3	3	1	1	1	0	1
14	1	38	0	25.95	19.83	3	2	27	25	2	2	1	1	4	4	6	6	1	1	0	0	0	0	0	0	0	0	0	0	2	2	0	1	1	0	0
13	2	78	0	29.41	21.26	3	2	26	30	2	3	1	1	4	4	6	6	1	1	0	0	0	1	0	1	1	0	1	0	2	3	0	1	1	0	1
13	1	226	1	21.51	21.48	2	2	30	37	3	4	1	1	4	4	6	6	1	1	0	1	0	1	0	1	1	0	1	0	8	8	0	1	1	0	1
12	1	66	0	26.13	20.89	3	2	26	32	2	3	1	1	4	4	6	6	1	1	0	0	0	0	0	0	0	0	0	0	3	3	0	1	1	0	0
13	2	32	0	24.09	24.03	3	3	27	29	2	2	1	1	3	3	2	2	0	0	0	0	0	0	0	0	0	0	0	0	1	2	0	1	1	0	0
13	1	114	0	22.04	24.03	2	3	24	26	1	2	1	1	4	4	6	6	0	0	0	0	0	0	0	1	0	0	0	0	4	4	0	1	1	0	0
14	1	42	0	31.67	19.63	3	2	27	28	2	2	1	0	4	4	6	6	0	0	0	0	0	0	0	0	0	0	0	0	2	2	0	1	1	0	0
10	1	22	0	22.72	22.43	2	2	28	29	2	2	1	1	4	4	6	6	1	1	0	1	0	1	0	0	1	0	1	0	1	1	0	1	1	0	0
14	1	185	1	19.59	25.41	2	3	28	29	2	2	1	1	3	3	3	3	1	1	0	1	0	1	0	1	1	0	1	0	6	7	1	1	1	0	0
14	1	141	0	21.68	19.53	2	2	26	24	2	1	1	1	4	4	6	6	0	0	0	0	0	1	0	2	1	0	1	0	5	5	0	1	1	0	0
14	1	22	0	18.44	18.83	1	2	23	28	1	2	1	1	4	4	6	6	0	0	0	0	0	0	0	0	1	0	1	0	1	1	0	1	1	0	0
14	2	205	1	27.36	21.48	3	2	24	29	1	2	1	1	3	4	6	6	1	0	0	0	0	0	0	0	1	0	1	0	6	7	0	1	1	0	0
12	1	141	0	18.94	20.32	2	2	24	27	1	2	1	1	4	4	6	6	1	1	0	0	0	0	0	0	0	0	0	0	5	5	0	1	1	0	0
13	1	103	0	22.34	18.44	2	1	26	28	2	2	1	1	4	4	6	6	1	1	0	0	0	0	0	0	1	0	1	0	4	4	0	1	1	0	0
13	1	16	0	26.37	20.03	3	2	28	31	2	3	1	1	4	4	6	6	0	0	0	0	0	0	0	0	0	0	0	0	1	1	0	1	1	0	0
13	1	16	0	26.03	21.09	3	2	26	28	2	2	1	1	4	4	6	6	0	0	0	2	0	1	0	0	0	0	0	0	1	1	0	1	1	1	0
13	1	38	0	26.57	20.89	3	2	24	28	1	2	1	1	3	3	3	3	1	1	0	0	0	0	0	0	0	0	0	0	2	2	0	1	1	0	0
12	1	48	0	28.73	19.14	3	2	25	30	2	3	1	1	4	4	6	6	1	1	0	0	0	0	0	0	0	0	0	0	2	2	0	1	1	0	0
14	2	108	0	21.2	20.55	2	2	22	31	1	3	1	1	4	4	6	7	0	1	1	2	2	1	0	2	1	0	1	0	3	4	0	1	1	0	0
11	1	193	1	20.91	21.94	2	2	26	26	2	2	1	1	3	4	1	1	0	1	0	1	0	0	0	0	0	0	0	0	7	7	0	1	1	0	0
14	1	49	0	19.55	17.58	2	1	26	25	2	2	1	1	4	4	3	3	1	1	0	0	0	0	0	0	0	0	0	0	2	2	0	1	1	0	0
12	1	204	1	19.03	22.06	2	2	22	26	1	2	1	1	3	3	3	3	0	1	0	0	0	0	0	0	1	0	1	0	7	7	0	1	1	0	0
13	1	228	1	24.77	18.67	3	2	25	25	2	2	1	1	2	3	3	3	1	1	0	0	0	0	0	0	1	0	1	0	8	8	0	1	1	0	0
13	1	111	0	23.44	21.63	2	2	26	28	2	2	1	1	4	4	3	3	1	1	0	0	0	0	0	0	0	0	0	0	4	4	0	1	1	0	0
12	1	68	0	22.58	18.49	2	1	29	29	2	2	1	1	4	4	3	3	1	1	0	0	0	0	0	0	0	0	0	0	2	3	0	1	1	0	0
14	2	85	0	27.44	19.14	3	2	24	32	1	3	1	1	4	4	6	6	1	1	0	0	0	0	0	2	0	0	0	0	2	3	0	1	1	0	0
14	1	48	0	22.04	21.57	2	2	28	28	2	2	1	1	4	4	1	1	1	1	0	0	0	0	0	0	0	0	0	0	2	2	0	1	1	0	0
14	1	107	0	22.72	18.43	2	1	24	24	1	1	1	1	4	4	7	7	1	1	0	0	0	0	0	0	0	0	0	0	4	4	0	1	1	0	0
13	1	48	0	25.65	18.03	3	1	20	29	1	2	1	1	4	3	3	3	1	1	0	0	0	0	0	0	0	0	0	0	2	2	0	1	1	0	0
13	1	28	0	21.88	23.23	2	2	25	26	2	2	1	1	4	3	3	3	1	1	0	0	0	0	0	0	0	0	0	0	1	1	0	1	1	0	0
15	1	51	0	21.22	20.58	2	2	27	29	2	2	1	1	4	4	3	3	1	1	0	0	0	0	0	0	0	0	0	0	2	2	0	1	1	0	0
12	1	32	0	22.14	20.72	2	2	28	36	2	4	1	1	4	4	3	3	1	1	0	0	0	0	0	0	0	0	0	0	2	2	0	1	1	0	0
13	1	175	0	19.96	18.49	2	1	25	29	2	2	1	1	4	4	6	6	0	0	0	2	0	1	0	1	1	1	0	0	7	6	0	1	1	0	0
13	1	59	0	26.64	20.7	3	2	25	28	2	2	1	1	4	4	3	3	1	1	0	0	0	0	0	0	0	0	0	0	3	2	0	1	1	0	0
12	1	52	0	24.22	24	3	3	27	31	2	3	1	1	3	3	2	2	1	1	0	0	0	0	0	0	0	0	0	0	2	2	0	1	1	0	0
13	1	84	0	26.03	18.29	3	1	31	31	3	3	1	1	3	3	4	4	0	0	0	1	0	1	0	1	1	1	0	0	3	3	0	1	1	0	0
14	1	31	0	20.29	16.85	2	1	24	27	1	2	1	1	4	4	3	3	1	1	0	0	0	0	0	0	0	0	0	0	2	2	0	1	1	0	0
15	1	7	0	21.63	19.96	2	2	24	24	1	1	1	1	4	4	3	3	1	1	0	0	0	0	0	0	0	0	0	0	1	1	0	1	1	0	0
13	1	48	0	25.95	23.33	3	2	37	40	4	4	1	1	3	3	2	2	1	1	0	0	0	0	0	0	1	0	1	0	2	2	1	1	1	0	0
15	2	11	0	23.66	23.03	2	2	23	27	1	2	1	1	4	3	4	4	1	1	0	0	0	0	0	1	1	0	1	0	1	1	0	1	1	0	0
12	1	140	0	22.22	19.14	2	2	24	29	1	2	1	1	2	4	3	3	1	1	0	0	0	0	0	0	0	0	0	0	5	5	0	1	1	0	0
13	1	122	0	23.66	21.34	2	2	25	28	2	2	1	1	4	4	3	3	1	1	0	0	0	0	0	0	0	0	0	0	5	5	0	1	1	0	0
12	1	56	0	25.95	19.47	3	2	25	29	2	2	1	1	4	4	3	3	1	1	0	0	0	0	0	0	0	0	0	0	3	2	0	1	1	0	0
12	1	108	0	19.94	22.48	2	2	28	22	2	1	1	1	3	2	3	3	1	1	0	0	0	0	0	0	0	0	0	0	4	4	0	1	1	0	0
14	1	213	1	25.95	21.48	3	2	27	29	2	2	1	1	3	4	3	3	1	1	0	0	0	0	0	0	1	0	1	0	8	8	0	1	1	0	0
14	1	14	0	17.72	16	1	1	23	25	1	2	1	1	4	4	3	3	1	1	0	0	0	0	0	0	0	0	0	0	1	1	0	1	1	0	0
12	1	62	0	27.04	18.42	3	1	22	25	1	2	1	1	4	3	3	3	1	1	0	0	0	0	0	0	0	0	0	0	3	3	0	1	1	0	0
13	1	4	0	21.16	18.96	2	2	22	24	1	1	1	1	3	3	3	3	1	1	0	0	0	0	0	0	0	0	0	0	1	1	0	1	1	0	0
14	1	75	0	27.54	24.03	3	3	31	35	3	4	1	1	4	4	6	6	0	1	0	0	0	0	0	1	1	0	0	0	3	3	1	1	1	0	0
13	1	59	0	20.9	20.96	2	2	27	27	2	2	1	1	4	4	6	6	0	0	0	0	0	0	0	0	1	0	1	0	2	2	0	1	1	0	0
13	1	173	0	23.66	20.2	2	2	24	24	1	1	1	1	2	4	3	3	1	1	0	0	0	0	0	0	0	0	0	0	6	6	0	1	1	0	0
13	1	66	0	21.22	20.83	2	2	26	24	2	1	1	1	4	3	3	3	1	1	0	0	0	0	0	0	1	0	1	0	3	3	0	1	1	0	0
14	1	147	0	27.89	20.03	3	2	36	40	4	4	1	1	3	3	2	2	1	1	0	0	0	0	0	0	1	0	1	0	5	5	1	1	1	0	0
13	1	106	0	25.71	21.1	3	2	27	26	2	2	1	1	4	4	3	3	1	1	0	0	0	0	0	0	1	0	1	0	4	4	0	1	1	0	0
12	1	58	0	21.01	24.03	2	3	26	27	2	2	1	1	2	3	3	3	1	1	0	0	0	0	0	0	1	0	1	0	3	2	0	1	1	0	0
12	1	150	0	21.63	20.81	2	2	25	22	2	1	1	1	4	3	3	3	1	1	0	0	0	0	0	0	1	0	1	0	5	5	0	1	1	0	0
14	1	32	0	23.88	22.89	2	2	36	36	4	4	1	1	2	4	1	3	1	1	0	0	0	0	0	0	1	0	1	0	2	2	1	1	1	0	0
13	1	103	0	21.45	20.81	2	2	22	22	1	1	1	1	2	4	3	3	1	1	0	0	0	0	0	0	0	0	0	0	4	4	0	1	1	0	0
13	1	91	0	20.24	18.2	2	1	21	23	1	1	1	1	4	3	1	3	1	0	0	0	0	0	0	0	0	0	0	0	4	4	0	1	1	0	0
14	1	27	0	31.14	19.04	3	2	25	35	2	4	1	1	3	2	1	1	1	1	0	0	0	0	0	0	1	0	0	0	1	1	1	1	1	0	0
13	1	58	0	23.37	19.14	2	2	25	25	2	2	1	1	4	4	1	4	1	0	0	0	0	0	0	0	0	0	0	0	2	2	0	1	1	0	0
13	1	64	0	25.1	22.89	3	2	29	34	2	3	1	1	2	2	2	3	0	0	0	0	0	0	0	0	1	0	1	0	3	3	1	1	1	0	0
14	1	29	0	23.26	18.82	2	2	24	25	1	2	1	1	4	4	6	6	0	0	0	0	0	1	0	0	0	0	0	0	1	1	0	1	1	0	0
13	1	20	0	20.72	21.09	2	2	26	25	2	2	1	1	4	4	6	6	0	0	0	0	0	0	0	0	0	0	0	0	1	1	0	1	1	0	0
15	1	15	0	24.98	22.03	3	2	33	34	3	3	1	1	2	4	7	6	0	1	0	0	0	0	0	0	0	0	0	0	1	1	0	1	1	0	0
14	1	32	0	25.69	21.8	3	2	27	29	2	2	1	1	4	4	6	6	1	1	0	0	0	0	0	0	0	0	0	0	2	2	0	1	1	0	0
12	1	54	0	22.23	19.53	2	2	23	25	1	2	1	1	4	4	6	2	1	1	0	0	0	0	0	0	0	0	0	0	2	2	0	1	1	0	0
12	1	14	0	25.16	22.03	3	2	26	29	2	2	1	1	3	4	1	6	1	0	0	0	0	0	0	0	0	0	0	0	1	1	0	1	1	0	0
12	1	45	0	21.3	21.23	2	2	24	26	1	2	1	1	2	4	6	6	0	0	0	0	0	1	1	1	1	0	1	0	2	2	0	1	1	0	0
13	1	42	0	26.57	24.17	3	3	25	26	2	2	1	1	2	3	1	6	1	1	0	1	0	0	0	0	1	0	1	0	2	2	0	1	1	0	0
15	1	200	1	23.89	17.19	2	1	20	22	1	1	1	1	4	2	6	6	1	1	0	0	0	0	0	0	1	0	1	0	7	7	0	1	1	0	0
13	1	25	0	16.96	25.97	1	3	20	24	1	1	1	1	3	3	2	2	1	1	0	0	0	0	0	0	0	0	0	0	1	1	0	1	1	0	1
16	1	197	1	24.38	19.29	3	2	23	27	1	2	1	1	4	3	1	1	1	1	0	0	0	0	1	1	0	0	0	0	7	7	0	1	1	0	1
16	1	169	0	23.94	19.68	2	2	23	34	1	3	1	1	2	3	1	1	1	1	0	0	0	1	1	1	1	0	1	0	6	6	0	1	1	0	1
13	1	145	0	22.04	20.7	2	2	20	23	1	1	1	1	3	4	2	2	1	1	0	0	0	1	0	2	1	0	1	0	5	5	0	1	1	0	1
13	1	292	1	23.94	24.97	2	3	26	24	2	1	1	1	4	4	6	6	1	1	0	1	0	0	0	1	0	0	0	0	11	10	0	1	1	0	0
12	2	4	0	19.2	17.9	2	1	23	25	1	2	1	1	4	3	2	2	0	0	0	0	0	1	0	0	1	0	1	0	1	1	1	1	1	0	0
13	1	22	0	19.03	20.81	2	2	25	33	2	3	1	1	2	2	1	1	1	1	0	0	0	0	0	0	0	0	0	0	1	1	0	1	1	0	0
14	1	122	0	19.49	17.58	2	1	26	24	2	1	1	1	3	3	2	3	0	1	0	0	0	1	0	0	0	0	0	0	5	5	0	1	1	0	1
14	1	81	0	21.26	24.09	2	3	31	33	3	3	1	1	3	2	1	1	1	1	0	0	0	1	0	0	1	0	1	0	3	3	1	1	1	0	1
14	1	217	1	20.76	22.83	2	2	24	23	1	1	1	1	3	3	2	3	1	1	0	0	0	0	0	0	1	0	1	0	8	8	0	1	1	0	1
13	1	72	0	20.07	19.98	2	2	26	28	2	2	1	1	4	4	6	6	0	0	0	0	0	0	0	1	0	0	0	0	3	3	0	1	1	0	0
12	1	102	0	17.53	19.53	1	2	26	27	2	2	1	1	4	4	6	6	0	0	0	0	0	0	0	0	1	0	1	0	4	4	0	1	1	0	0
12	1	55	0	24.06	18.03	3	1	23	26	1	2	1	1	4	4	6	6	0	1	0	0	0	0	0	0	1	0	1	0	3	2	0	1	1	0	1
13	1	83	0	21.48	21.64	2	2	23	26	1	2	1	1	4	4	6	6	0	0	0	0	0	0	0	0	1	0	1	0	4	3	0	1	1	0	1
13	1	139	0	25.71	18.03	3	1	23	26	1	2	1	1	2	2	3	3	1	1	0	0	0	0	0	0	0	0	0	0	5	5	0	1	1	0	0
13	1	123	0	19.61	20.03	2	2	24	25	1	2	1	1	3	3	2	3	1	1	0	1	0	0	0	0	1	0	1	0	5	5	0	1	1	0	0
13	1	57	0	19.03	18.75	2	2	22	22	1	1	1	1	3	3	7	7	1	1	0	1	0	1	0	1	1	0	1	0	3	2	0	1	1	0	1
13	1	85	0	31.8	19.63	3	2	22	22	1	1	1	1	3	3	7	1	1	1	0	0	0	1	0	0	0	0	0	0	3	3	0	1	1	0	1
14	1	43	0	20.87	21.5	2	2	22	25	1	2	1	1	2	2	1	1	1	1	0	0	0	1	0	0	0	0	0	0	2	2	0	1	1	0	1
13	1	108	0	24.98	20.55	3	2	29	22	2	1	1	1	3	3	1	1	1	1	0	0	0	0	0	0	0	0	0	0	4	4	0	1	1	0	0
13	1	43	0	19.72	19.43	2	2	26	27	2	2	1	1	3	3	7	7	0	0	0	1	0	1	0	0	1	0	1	0	2	2	0	1	1	0	1
13	1	76	0	24.24	20.09	3	2	27	27	2	2	1	1	4	4	6	6	0	0	0	0	0	0	0	1	0	0	0	0	3	3	0	1	1	0	0
14	1	76	0	29.07	20.08	3	2	23	27	1	2	1	1	4	4	6	6	1	1	0	1	0	1	0	0	1	0	1	0	4	3	0	1	1	0	0
13	1	8	0	26.64	21.63	3	2	37	36	4	4	1	1	2	2	1	1	1	1	0	0	0	0	0	0	1	0	1	0	1	1	1	1	1	0	0
14	1	98	0	17.93	20.45	1	2	23	26	1	2	1	1	3	3	3	3	1	1	0	0	0	0	0	0	1	0	1	0	5	4	1	1	1	0	0
13	1	44	0	22.49	20.96	2	2	27	27	2	2	1	1	4	4	6	6	0	0	0	0	0	0	0	1	0	0	0	0	2	2	0	1	1	0	0
13	1	46	0	17.99	21.63	1	2	21	22	1	1	1	1	3	3	1	1	1	1	0	0	0	0	0	0	1	0	1	0	2	2	0	1	1	0	0
14	1	9	0	20.96	18.29	2	1	24	28	1	2	1	1	3	2	3	3	1	1	0	0	0	0	0	0	1	0	1	0	1	1	0	1	1	0	0
15	1	132	0	20.9	16.42	2	1	26	26	2	2	1	1	4	4	3	3	1	1	0	0	0	0	0	0	0	0	0	0	5	5	0	1	1	0	0
14	1	44	0	19.88	16.44	2	1	24	25	1	2	1	1	4	4	1	6	1	0	0	0	0	0	0	0	0	0	0	0	2	2	0	1	1	0	0
13	1	46	0	19.94	21.64	2	2	27	31	2	3	1	1	2	2	1	1	1	1	0	0	0	0	0	0	1	0	1	0	2	2	1	1	1	0	0
14	1	7	0	24.51	29.14	3	3	32	34	3	3	1	1	2	2	1	1	1	1	0	0	0	0	0	0	1	0	1	0	1	1	1	1	1	0	0
14	1	57	0	20.76	22.6	2	2	25	26	2	2	1	1	3	3	1	1	1	1	0	0	0	0	0	0	0	0	0	0	2	2	0	1	1	0	1
13	1	76	0	28.04	18.61	3	2	20	26	1	2	1	1	2	2	1	1	1	1	0	0	0	0	0	0	1	0	1	0	3	3	0	1	1	0	1
14	1	10	0	21.91	19.83	2	2	22	23	1	1	1	1	2	3	6	6	1	1	0	0	0	0	0	0	1	0	1	0	1	1	0	1	1	0	0
16	1	36	0	20.75	20.2	2	2	20	24	1	1	1	1	3	4	3	6	1	1	0	0	0	0	0	0	0	0	0	0	2	2	0	1	1	0	0
14	1	180	0	29.07	21.78	3	2	23	24	1	1	1	1	3	2	2	1	1	1	0	0	0	0	0	0	0	0	0	0	8	6	0	1	1	0	1
14	1	67	0	24.91	20.03	3	2	24	25	1	2	1	1	4	4	6	6	1	1	0	0	0	0	0	1	0	0	0	0	3	3	0	1	1	0	1
14	1	18	0	24.22	25.08	3	3	26	27	2	2	1	1	3	3	6	6	1	1	0	1	0	1	0	0	1	0	1	0	1	1	0	1	1	0	1
16	1	0	0	20.05	30.67	2	3	24	24	1	1	1	1	3	3	2	2	1	1	0	1	0	1	0	0	1	0	1	0	1	1	0	1	1	0	1
12	1	187	1	23.66	20.28	2	2	24	26	1	2	1	1	4	4	2	2	1	0	0	0	0	1	0	1	1	0	1	0	7	7	0	1	1	0	0
13	1	126	0	22.31	18.42	2	1	28	33	2	3	1	1	4	4	6	6	0	0	0	1	0	1	0	1	1	0	0	0	5	5	1	1	1	0	0
13	1	185	1	20.83	23.88	2	2	30	32	3	3	1	1	3	3	6	6	1	1	0	0	0	1	0	0	1	0	0	0	7	7	1	1	1	0	1
14	1	161	0	24.8	21.37	3	2	25	28	2	2	1	1	2	2	1	1	1	1	0	1	0	1	0	1	1	0	1	0	7	6	1	1	1	0	0
14	1	38	0	31.07	22.58	3	2	25	26	2	2	1	1	3	3	2	2	1	1	0	1	0	1	0	1	1	0	1	0	2	2	1	1	1	0	0
13	1	10	0	27.31	25.39	3	3	29	35	2	4	1	1	3	3	6	6	0	0	0	0	0	1	0	1	1	0	1	0	1	1	1	1	1	0	0
16	2	20	0	24.49	18.97	3	2	32	38	3	4	1	1	4	4	6	6	0	0	0	0	0	0	0	0	1	0	1	0	1	1	0	1	1	0	0
12	1	2	0	20.96	21.57	2	2	24	27	1	2	1	1	4	4	3	3	1	1	0	0	0	0	0	0	1	0	1	0	1	1	0	1	1	0	0
12	1	41	0	19.49	19.05	2	2	23	26	1	2	1	1	3	3	1	1	1	1	0	0	0	1	0	0	0	0	0	0	2	2	0	1	1	0	0
12	1	21	0	21.39	19.98	2	2	24	25	1	2	1	1	3	4	6	6	0	0	0	0	0	1	0	1	1	0	1	0	1	1	0	1	1	0	0
13	1	30	0	28.73	19.98	3	2	34	32	3	3	1	1	2	2	2	2	0	0	0	0	0	1	0	1	1	0	1	0	2	1	1	1	1	0	0
10	1	20	0	20.81	17.78	2	1	20	23	1	1	1	1	3	1	1	1	1	1	0	0	0	0	0	0	1	0	1	0	1	1	0	1	1	0	0
14	1	61	0	25.95	26.71	3	3	27	29	2	2	1	1	3	4	6	6	0	0	0	1	0	1	0	1	0	0	0	0	3	3	0	1	1	0	0
15	2	95	0	19.49	21.1	2	2	26	27	2	2	1	1	4	3	6	6	0	0	0	1	0	0	0	0	0	0	0	0	3	4	0	1	1	0	0
14	1	47	0	24.01	21.33	3	2	28	27	2	2	1	1	4	4	6	6	0	0	0	0	0	1	0	1	0	0	0	0	2	2	0	1	1	0	0
15	1	116	0	19.49	18.1	2	1	25	23	2	1	1	1	2	4	1	3	1	1	0	1	0	0	0	1	0	0	0	0	4	4	0	1	1	0	0
12	1	107	0	29.71	24.22	3	3	22	28	1	2	1	1	3	3	3	3	1	1	0	0	0	0	0	0	0	0	0	0	4	4	0	1	1	0	0
13	1	43	0	23.18	18.43	2	1	22	27	1	2	1	0	4	4	6	6	0	0	0	0	0	0	0	0	0	0	0	0	2	2	0	1	1	0	0
13	1	76	0	26.57	19.23	3	2	25	27	2	2	1	1	4	3	3	6	1	1	0	0	0	0	0	1	1	1	1	0	3	3	0	1	1	0	0
14	1	22	0	24.82	21.64	3	2	26	28	2	2	1	1	4	4	6	6	0	0	0	0	0	0	0	1	1	0	1	0	1	1	0	1	1	0	0
14	1	152	0	18.59	20.13	2	2	36	44	4	4	1	1	4	4	6	6	0	0	0	0	0	0	0	0	1	0	1	0	6	6	1	1	1	0	0
12	1	23	0	25.62	17.15	3	1	25	24	2	1	1	1	4	4	3	3	1	1	0	0	0	0	0	0	0	0	0	0	1	1	0	1	1	0	0
13	1	121	0	23.81	21.08	2	2	36	39	4	4	1	1	4	4	6	6	0	0	0	0	0	1	0	0	1	0	0	0	5	5	1	1	1	0	0
14	1	256	1	23.15	22.58	2	2	23	23	1	1	1	1	3	3	3	3	1	1	0	0	0	0	0	0	0	0	0	0	8	9	0	1	1	0	0
15	1	18	0	19.37	18.89	2	2	28	30	2	3	0	1	4	4	6	6	0	0	0	0	0	0	0	1	0	0	0	0	1	1	0	1	1	0	0
12	1	48	0	19.59	21.64	2	2	24	25	1	2	1	1	4	4	3	3	1	1	0	0	0	0	0	0	0	0	0	0	2	2	0	1	1	0	0
12	1	217	1	19.49	22.1	2	2	22	27	1	2	1	1	3	3	6	6	1	1	0	0	0	0	0	0	0	0	0	0	8	8	0	1	1	0	0
12	1	111	0	21.38	21.48	2	2	26	28	2	2	1	1	4	4	3	3	1	1	0	0	0	0	0	0	1	0	1	0	4	4	0	1	1	0	0
15	1	86	0	25.25	19.78	3	2	22	24	1	1	1	1	2	3	2	7	0	1	0	1	0	1	0	1	1	0	1	0	4	3	0	1	1	0	0
13	1	29	0	22.86	21.36	2	2	26	25	2	2	1	1	4	4	3	3	1	1	0	0	0	0	0	0	0	0	0	0	1	1	0	1	1	0	0
14	1	19	0	20.96	19.98	2	2	29	27	2	2	1	1	3	2	3	3	1	1	0	0	0	0	0	0	0	0	0	0	1	1	0	1	1	0	0
15	1	109	0	20.02	21.67	2	2	20	23	1	1	1	1	3	2	3	3	1	1	0	0	0	0	0	0	0	0	0	0	4	4	0	1	1	0	0
14	1	127	0	23.12	20.83	2	2	26	25	2	2	1	1	2	2	3	3	1	1	0	0	0	0	0	0	1	0	1	0	5	5	0	1	1	0	0
13	1	257	1	27.15	18.73	3	2	22	23	1	1	1	1	3	4	3	3	1	1	0	0	0	0	0	0	0	0	0	0	8	9	0	1	1	0	0
12	1	20	0	22.49	23.5	2	2	23	23	1	1	1	1	2	4	2	6	1	0	0	0	0	0	0	0	1	0	1	0	1	1	0	1	1	0	0
14	1	52	0	25.39	24.03	3	3	23	25	1	2	1	1	3	3	3	3	1	1	0	0	0	0	0	0	0	0	0	0	2	2	0	1	1	0	0
12	1	177	0	25.39	20.66	3	2	24	30	1	3	1	1	2	2	1	1	1	1	0	0	0	0	0	0	0	0	0	0	6	6	0	1	1	0	0
14	1	39	0	17.28	20.7	1	2	24	29	1	2	1	1	4	4	3	3	1	1	0	0	0	0	0	0	1	0	1	0	2	2	1	1	1	0	0
13	1	116	0	23.12	19.05	2	2	26	26	2	2	1	1	3	4	1	4	1	1	0	0	0	0	0	0	0	0	0	0	5	4	0	1	1	0	0
13	2	166	0	23.53	19.53	2	2	28	38	2	4	1	1	4	3	1	3	1	1	0	0	0	0	0	0	0	0	0	0	5	6	0	1	1	0	0
12	1	73	0	24	19.98	3	2	21	23	1	1	1	1	3	3	2	2	0	0	1	1	1	0	0	0	1	0	1	0	3	3	0	1	1	0	0
14	2	71	0	24.22	18.4	3	1	29	29	2	2	1	1	4	4	6	6	0	0	0	0	0	0	0	0	0	0	0	0	3	3	0	1	1	0	0
14	1	51	0	22.34	17.19	2	1	24	22	1	1	1	1	2	4	6	7	1	1	0	0	0	0	0	0	0	0	0	0	2	2	0	1	1	0	0
14	1	141	0	19.94	20.43	2	2	29	29	2	2	1	1	4	4	6	6	0	0	0	0	0	1	0	0	0	0	0	0	6	5	0	1	1	0	1
14	1	20	0	25.47	20.7	3	2	25	26	2	2	1	1	4	4	3	3	1	1	0	1	0	1	0	0	0	0	0	0	1	1	0	1	1	0	0
14	1	75	0	20.2	17.85	2	1	23	23	1	1	1	1	3	3	2	2	1	1	0	0	0	0	0	0	0	0	0	0	3	3	0	1	1	0	1
14	1	139	0	26.73	19.05	3	2	26	28	2	2	1	1	3	3	6	3	0	0	0	1	0	1	1	1	1	0	1	0	6	5	0	1	1	0	0
13	1	136	0	26.45	20.45	3	2	21	23	1	1	1	1	3	2	4	6	1	1	0	1	0	1	0	1	0	0	0	0	6	5	0	1	1	0	1
14	1	15	0	23.04	23.88	2	2	25	24	2	1	1	1	4	4	3	3	1	1	0	0	0	1	0	1	0	0	0	0	1	1	0	1	1	0	1
13	1	110	0	21.77	17.67	2	1	25	26	2	2	1	1	2	2	1	1	1	1	0	0	0	0	0	0	0	0	0	0	4	4	0	1	1	0	0
13	1	1	0	28.23	15.18	3	1	33	32	3	3	1	1	4	3	6	7	1	1	0	0	0	0	0	0	1	0	1	0	1	1	0	1	1	0	1
13	2	117	0	25.95	17.15	3	1	20	22	1	1	1	1	3	3	2	2	1	1	0	0	0	0	0	1	0	0	0	0	3	4	0	1	1	0	0
15	1	16	0	19.36	20.45	2	2	28	31	2	3	1	1	3	3	6	6	1	1	0	1	0	1	0	0	1	0	1	0	1	1	1	1	1	0	1
13	2	18	0	20.96	18.03	2	1	28	28	2	2	1	1	4	4	6	6	0	0	0	0	0	1	0	1	0	0	0	0	1	1	0	1	1	0	1
13	1	36	0	17.72	20.83	1	2	27	26	2	2	1	1	2	2	1	1	1	1	0	0	0	0	0	0	1	0	0	0	2	2	0	1	1	0	0
13	1	165	0	23.88	17.44	2	1	23	25	1	2	1	1	4	4	3	3	1	1	0	0	0	0	0	0	0	0	0	0	6	6	0	1	1	0	0
13	1	24	0	20.05	18.37	2	1	23	24	1	1	1	1	3	3	3	3	1	1	0	0	0	0	0	0	1	0	1	0	1	1	0	1	1	0	0
14	1	266	1	20.75	21.09	2	2	26	29	2	2	1	1	4	4	6	6	1	1	0	0	0	0	0	0	1	0	1	0	9	9	0	1	1	0	0
14	1	129	0	24.3	18.73	3	2	23	23	1	1	1	1	2	3	1	1	1	1	0	0	0	1	0	1	0	0	0	0	5	5	0	1	1	0	0
12	1	242	1	24.39	21.34	3	2	25	26	2	2	1	1	4	4	3	3	1	1	0	0	0	0	0	0	1	0	1	0	9	9	0	1	1	0	0
13	1	138	0	22.49	21.8	2	2	24	28	1	2	1	1	4	4	6	6	1	1	0	0	0	0	0	0	0	0	0	0	5	5	0	1	1	0	0
12	1	71	0	20.76	17.22	2	1	24	24	1	1	1	1	4	4	2	3	1	1	0	0	0	0	0	0	0	0	0	0	3	3	0	1	1	0	0
14	1	133	0	19.03	15.4	2	1	25	27	2	2	1	1	4	4	3	6	1	1	0	0	0	0	0	0	0	0	0	0	5	5	0	1	1	0	0
13	1	196	1	26.1	18.31	3	1	28	32	2	3	1	1	4	4	3	3	1	1	0	0	0	0	0	0	0	0	0	0	7	7	0	1	1	0	0
14	1	65	0	20.83	20.76	2	2	22	26	1	2	1	1	4	4	3	3	1	1	0	0	0	0	0	0	0	0	0	0	3	3	0	1	1	0	0
14	1	184	1	23.39	14.79	2	1	27	28	2	2	1	1	4	4	3	3	1	1	0	0	0	0	0	0	0	0	0	0	7	7	0	1	1	0	0
14	1	58	0	25.95	17.63	3	1	26	33	2	3	1	1	2	2	1	1	1	1	0	0	0	0	0	1	0	0	0	0	2	2	0	1	1	0	0
13	1	114	0	20.31	22.22	2	2	20	23	1	1	1	1	2	2	1	1	1	1	0	0	0	1	0	1	0	0	0	0	4	4	0	1	1	0	0
14	1	182	1	22.6	25.22	2	3	32	39	3	4	1	1	4	4	3	3	1	1	0	0	0	0	0	0	0	0	0	0	7	7	0	1	1	0	0
13	1	19	0	20.05	17.67	2	1	22	26	1	2	1	1	3	4	3	3	1	1	0	0	0	0	0	0	1	0	1	0	1	1	0	1	1	0	0
13	1	167	0	24.02	18.73	3	2	26	26	2	2	1	1	4	4	6	6	1	1	0	0	0	0	0	0	0	0	0	0	6	6	0	1	1	0	0
13	1	145	0	25.78	16.8	3	1	36	39	4	4	1	1	4	4	6	6	0	0	0	0	0	0	0	0	1	0	1	0	5	5	1	1	1	0	0
13	1	100	0	23.6	20.55	2	2	25	28	2	2	1	1	4	4	3	3	1	1	0	0	0	0	0	0	1	0	1	0	4	4	0	1	1	0	0
13	1	50	0	23.24	17.97	2	1	28	29	2	2	1	1	4	4	3	3	1	1	0	0	0	0	0	0	0	0	0	0	2	2	0	1	1	0	0
12	1	60	0	21.34	17.78	2	1	22	23	1	1	1	1	2	2	2	1	1	1	0	0	0	0	0	0	1	0	1	0	3	2	0	1	1	0	0
15	1	22	0	19.38	15.82	2	1	25	25	2	2	1	1	3	3	3	3	1	1	0	0	0	0	0	0	0	0	0	0	1	1	0	1	1	0	0
13	1	177	0	29.76	23.01	3	2	23	24	1	1	1	1	2	3	2	2	1	1	0	0	0	1	0	2	0	0	0	0	6	6	0	1	1	0	0
13	1	216	1	28.34	20.81	3	2	30	29	3	2	1	1	4	4	6	6	1	1	0	0	0	0	0	0	1	1	1	0	8	8	0	1	1	0	0
11	1	47	0	21.36	27.69	2	3	25	24	2	1	1	1	4	4	3	3	1	1	0	0	0	0	0	0	0	0	0	0	2	2	0	1	1	0	0
13	1	72	0	19.38	18.03	2	1	23	29	1	2	1	1	4	4	4	4	0	0	0	0	0	0	0	0	1	0	1	0	3	3	0	1	1	0	0
12	1	46	0	25.4	18.29	3	1	27	30	2	3	1	1	2	3	3	3	1	1	0	0	0	0	0	0	1	0	1	0	2	2	0	1	1	0	0
16	1	120	0	22.77	16.44	2	1	22	26	1	2	1	1	3	3	3	3	1	1	0	0	0	0	0	0	0	0	0	0	5	4	0	1	1	0	0
13	1	63	0	22.23	24.69	2	3	28	29	2	2	1	1	4	3	6	3	1	1	0	0	0	0	0	0	0	0	0	0	3	3	0	1	1	0	0
13	1	119	0	22.6	18.03	2	1	23	24	1	1	1	1	4	4	1	3	1	1	0	0	0	0	0	0	0	0	0	0	4	4	0	1	1	0	0
13	1	64	0	21.48	19.15	2	2	21	25	1	2	1	1	2	2	1	1	1	1	0	0	0	0	0	0	0	0	0	0	3	3	0	1	1	0	0
13	1	38	0	23.88	23.31	2	2	33	34	3	3	0	1	4	4	6	3	1	1	0	0	0	0	0	0	1	0	1	0	2	2	0	1	1	0	0
13	1	21	0	24.22	21.48	3	2	25	26	2	2	1	1	4	4	6	3	1	1	0	0	0	0	0	0	0	0	0	0	1	1	0	1	1	0	0
14	1	26	0	17.99	19.14	1	2	22	26	1	2	1	1	2	2	2	2	1	1	0	0	0	1	0	0	1	0	1	0	1	1	0	1	1	0	0
11	1	44	0	24.39	20.37	3	2	33	32	3	3	1	1	4	4	6	6	0	0	0	0	0	0	0	1	1	0	0	0	2	2	1	1	1	0	0
12	1	74	0	16.65	20.96	1	2	23	28	1	2	1	1	2	4	1	3	1	0	0	0	0	0	0	0	1	0	1	0	3	3	0	1	1	0	0
14	1	20	0	20.55	19.14	2	2	22	25	1	2	1	1	3	4	2	6	1	0	0	0	0	0	0	1	0	0	0	0	1	1	0	1	1	0	1
13	1	68	0	18.71	22.48	2	2	24	25	1	2	1	1	3	3	1	1	1	1	0	0	0	0	1	1	1	0	1	0	3	3	0	1	1	0	1
13	1	45	0	19.03	23.44	2	2	24	27	1	2	1	1	4	4	2	3	1	1	0	0	0	0	0	1	1	0	1	0	2	2	0	1	1	0	1
15	1	186	1	25.83	19.98	3	2	25	24	2	1	1	1	4	4	2	2	1	1	0	0	0	0	0	1	1	0	1	0	7	7	0	1	1	0	1
13	1	69	0	26.35	18.73	3	2	24	22	1	1	1	1	3	4	5	6	0	1	0	0	0	1	0	1	0	0	0	0	3	3	0	1	1	0	1
13	1	108	0	26.83	20.83	3	2	23	30	1	3	1	1	3	3	3	3	1	1	0	0	0	1	0	1	0	0	0	0	4	4	0	1	1	0	1
16	1	71	0	22.04	18.82	2	2	29	30	2	3	0	1	3	3	3	3	1	1	0	0	0	1	0	1	1	0	0	0	3	3	1	1	1	1	1
13	1	67	0	27.76	18.1	3	1	27	27	2	2	1	1	4	4	6	6	0	0	0	0	0	0	1	1	1	0	1	0	3	3	0	1	1	0	1
12	1	104	0	17.1	19.53	1	2	26	24	2	1	1	1	3	3	3	3	1	1	0	1	0	1	0	0	1	0	1	0	5	4	0	1	1	0	1
13	1	155	0	21.8	22.89	2	2	24	25	1	2	1	1	2	2	7	1	1	1	0	0	0	1	0	0	0	0	0	0	6	6	0	1	1	0	0
13	1	79	0	23.74	17.9	2	1	26	26	2	2	1	1	3	3	7	1	0	1	0	0	0	0	0	0	1	0	1	0	3	3	1	1	1	0	0
13	1	118	0	25.95	21.48	3	2	21	25	1	2	1	1	4	3	2	2	0	0	0	0	0	0	0	0	0	0	0	0	5	4	0	1	1	0	0
14	1	48	0	22.84	17.07	2	1	26	26	2	2	1	1	2	2	1	1	1	1	0	0	0	1	0	1	0	0	0	0	2	2	0	1	1	0	0
13	1	25	0	23.66	22.48	2	2	29	30	2	3	1	1	3	3	2	2	1	1	0	0	2	1	0	1	1	0	1	0	1	1	1	1	1	0	1
13	1	19	0	27.74	26.95	3	3	30	32	3	3	1	1	2	2	1	1	1	1	0	0	0	1	0	1	1	0	1	0	1	1	1	1	1	0	0
12	1	19	0	19.47	16.44	2	1	25	25	2	2	1	1	2	2	1	1	1	1	0	0	0	0	1	1	0	0	0	0	1	1	0	1	1	0	1
13	1	46	0	26.4	22.27	3	2	43	37	4	4	1	1	2	2	1	1	1	1	0	0	0	0	1	1	1	0	1	0	2	2	1	1	1	0	1
12	1	20	0	20.29	21.64	2	2	20	23	1	1	1	1	3	3	2	2	1	1	0	0	0	0	1	0	1	0	1	0	1	1	0	1	1	0	1
12	1	120	0	19.59	21.72	2	2	25	26	2	2	1	1	2	2	2	2	1	1	0	0	0	1	0	1	1	0	1	0	5	4	1	1	1	0	0
13	1	98	0	22.66	17.48	2	1	25	26	2	2	1	1	2	2	2	2	1	1	0	0	0	1	0	1	1	0	1	0	4	4	1	1	1	0	1
12	1	46	0	21.28	20.81	2	2	25	24	2	1	1	1	2	2	1	1	1	1	0	0	0	0	1	1	1	0	1	0	2	2	1	1	1	0	1
12	1	154	0	20.76	21.08	2	2	22	22	1	1	1	1	3	3	7	1	0	1	0	0	0	1	0	0	0	0	0	0	6	6	0	1	1	0	0
14	1	98	0	23.88	20.58	2	2	27	33	2	3	1	1	2	3	6	3	0	0	0	0	0	0	0	0	1	0	0	0	4	4	1	1	1	0	0
14	2	51	0	29.05	20.98	3	2	21	23	1	1	1	1	2	2	2	1	1	1	0	1	0	1	0	1	0	0	0	0	2	2	0	1	1	0	1
14	1	122	0	26.37	20.2	3	2	24	23	1	1	1	1	4	4	3	3	1	1	0	1	0	0	0	1	1	0	1	0	5	5	0	1	1	0	1
14	1	85	0	17.78	17.58	1	1	23	26	1	2	1	1	3	3	1	1	1	1	0	0	0	1	0	0	1	0	1	0	3	3	0	1	1	0	1
12	1	124	0	25.1	21.76	3	2	23	22	1	1	1	1	2	3	3	3	0	0	0	0	0	0	0	1	0	0	0	0	5	5	0	1	1	0	1
13	1	15	0	18.91	19.6	2	2	21	24	1	1	1	1	2	2	1	1	1	1	0	1	0	0	0	0	1	0	1	0	1	1	0	1	1	0	1
12	1	88	0	19.15	19.56	2	2	21	22	1	1	1	1	1	1	1	1	1	1	0	0	0	1	0	1	1	0	1	0	4	3	0	1	1	0	1
13	1	28	0	27.78	24.46	3	3	32	35	3	4	1	1	4	4	2	7	0	0	0	0	0	0	0	1	0	0	0	0	1	1	0	1	1	0	1
14	1	170	0	15.94	16.2	1	1	25	25	2	2	1	1	2	2	1	1	1	1	0	0	0	0	0	0	1	0	1	0	7	6	0	1	1	0	0
12	1	3	0	22.04	24.65	2	3	24	26	1	2	1	1	2	2	1	1	1	1	0	1	0	1	0	0	1	0	1	0	1	1	0	1	1	0	0
12	1	264	1	29.05	22.86	3	2	20	24	1	1	1	1	3	4	2	3	1	0	0	1	0	1	0	0	0	0	0	0	11	9	0	1	1	0	1
13	1	49	0	22.49	24.41	2	3	28	30	2	3	1	1	2	2	1	1	1	1	0	1	0	1	0	0	1	0	1	0	2	2	1	1	1	0	0
14	1	141	0	20.76	17.33	2	1	31	28	3	2	1	1	2	3	1	1	1	1	0	1	0	1	0	0	1	0	1	0	6	5	0	1	1	0	1
16	1	24	0	16.61	21.23	1	2	20	24	1	1	1	1	4	4	3	3	1	1	0	0	0	0	0	0	1	0	1	0	1	1	0	1	1	0	0
12	1	42	0	24.49	20.32	3	2	29	28	2	2	1	1	4	4	6	6	0	0	0	0	0	1	0	0	0	0	0	0	2	2	0	1	1	0	0
13	1	8	0	29.3	24.46	3	3	28	29	2	2	1	1	4	4	6	6	0	0	0	0	0	0	0	0	1	0	0	0	1	1	1	1	1	0	0
13	1	5	0	22.49	20.45	2	2	30	32	3	3	1	1	4	4	6	6	0	0	0	0	0	0	0	0	1	0	0	0	1	1	1	1	1	0	0
13	1	28	0	20.96	21.09	2	2	25	25	2	2	1	1	4	4	6	6	0	0	0	0	0	0	0	0	0	0	0	0	1	1	0	1	1	0	0
13	1	71	0	21.97	23.83	2	2	23	24	1	1	1	1	3	3	6	6	0	0	0	0	0	0	0	0	0	0	0	0	3	3	0	1	1	0	0
12	1	13	0	23.72	19.14	2	2	22	23	1	1	1	1	3	3	6	6	0	0	0	0	0	0	0	0	0	0	0	0	1	1	0	1	1	0	0
13	1	7	0	25.06	22.72	3	2	31	30	3	3	1	1	4	4	6	2	0	0	0	0	0	0	0	1	1	0	0	0	1	1	1	1	1	0	0
13	1	68	0	19.49	18.03	2	1	26	37	2	4	1	1	2	4	3	3	1	1	0	0	0	0	0	0	0	0	0	0	3	3	0	1	1	0	0
13	1	33	0	17.76	19.82	1	2	24	23	1	1	1	1	2	2	3	3	1	1	0	0	0	0	0	0	0	0	0	0	2	2	0	1	1	0	0
13	1	65	0	20.57	21.33	2	2	37	32	4	3	1	1	4	2	3	3	1	1	0	0	0	0	0	0	0	0	0	0	3	3	0	1	1	0	0
12	1	49	0	27.68	19.63	3	2	22	27	1	2	1	1	2	2	3	3	1	1	0	0	0	0	0	0	0	0	0	0	2	2	0	1	1	0	0
13	1	58	0	20.42	22.19	2	2	24	28	1	2	1	1	2	3	3	3	1	1	0	0	0	0	0	0	1	0	1	0	2	2	1	1	1	0	0
15	1	153	0	24.62	16.65	3	1	28	31	2	3	1	1	2	4	3	3	1	1	0	0	0	0	0	0	1	0	1	0	6	6	0	1	1	0	0
12	1	23	0	20.72	25.24	2	3	26	32	2	3	1	1	4	4	6	6	1	1	0	0	0	0	0	0	0	0	0	0	1	1	0	1	1	0	0
13	1	36	0	22.06	19.47	2	2	32	33	3	3	1	1	1	2	3	3	1	1	0	0	0	0	0	0	1	0	1	0	1	2	1	1	1	0	0
15	1	51	0	22.32	18.03	2	1	23	23	1	1	1	1	2	2	3	3	1	1	0	0	0	0	0	0	0	0	0	0	2	2	0	1	1	0	0
12	1	11	0	24.34	18.43	3	1	24	25	1	2	1	1	4	4	3	3	1	1	0	0	0	0	0	0	0	0	0	0	1	1	0	1	1	0	0
13	1	47	0	22.2	20.81	2	2	27	27	2	2	1	1	4	4	3	3	1	1	0	0	0	0	0	0	0	0	0	0	2	2	0	1	1	0	0
12	1	61	0	23.88	19.53	2	2	29	30	2	3	1	1	2	4	2	3	1	1	0	0	0	0	0	0	0	0	0	0	3	3	0	1	1	0	0
14	1	48	0	19.27	19.78	2	2	22	23	1	1	1	1	3	4	3	6	1	0	0	0	0	0	0	0	0	0	0	0	2	2	0	1	1	0	0
13	1	20	0	21.95	19.14	2	2	21	25	1	2	1	1	2	3	3	2	1	1	0	0	0	0	0	0	0	0	0	0	1	1	0	1	1	0	0
11	1	3	0	26.73	23.44	3	2	24	28	1	2	1	1	4	4	1	3	1	0	0	0	0	0	0	0	1	0	1	0	1	1	0	1	1	0	0
13	1	90	0	17.36	20.08	1	2	22	24	1	1	1	1	3	3	1	5	1	1	0	0	0	0	0	0	1	0	1	0	4	3	0	1	1	0	0
13	1	2	0	21.22	19.31	2	2	23	22	1	1	1	1	2	4	1	3	1	1	0	0	0	0	0	0	1	0	0	0	1	1	0	1	1	0	0
14	1	96	0	28.34	18.73	3	2	25	27	2	2	1	1	3	3	3	3	1	1	0	1	0	1	0	1	1	0	1	0	4	4	1	1	1	0	1
13	1	30	0	29.41	24.14	3	3	35	37	4	4	1	1	2	2	2	2	0	0	0	0	0	0	0	0	1	0	1	0	2	1	1	1	1	0	0
12	1	35	0	29.37	20.08	3	2	28	29	2	2	1	1	4	3	6	6	0	0	0	0	0	1	0	1	0	0	0	0	2	2	0	1	1	0	0
14	1	84	0	17.57	20.96	1	2	24	22	1	1	1	1	3	3	6	6	0	0	0	0	0	0	0	0	0	0	0	0	3	3	0	1	1	0	1
13	1	2	0	20.76	22.32	2	2	24	24	1	1	1	1	4	4	6	6	0	0	0	0	0	0	0	0	0	0	0	0	1	1	0	1	1	0	0
10	1	167	0	31.14	20.4	3	2	22	27	1	2	1	1	2	2	2	2	1	1	0	1	0	1	0	0	1	0	1	0	8	6	0	1	1	0	0
15	1	109	0	20.76	17.71	2	1	25	28	2	2	1	1	4	4	2	6	1	0	0	0	0	0	0	0	0	0	0	0	4	4	0	1	1	0	0
13	1	116	0	25.95	17.57	3	1	22	27	1	2	1	1	3	3	6	6	1	1	0	0	0	0	0	0	1	0	1	0	4	4	0	1	1	0	0
15	1	18	0	20.2	20.13	2	2	20	27	1	2	1	1	3	2	2	2	0	1	0	0	1	1	0	1	0	0	0	0	1	1	0	1	1	0	0
15	1	38	0	23.04	25	2	3	30	34	3	3	1	1	4	4	6	6	0	0	0	0	0	0	0	1	0	0	0	0	2	2	0	1	1	0	0
13	1	141	0	19.84	19.63	2	2	28	29	2	2	1	1	3	3	3	3	1	1	0	0	0	0	0	0	0	0	0	0	6	5	0	1	1	0	0
12	1	72	0	27.17	20.31	3	2	29	31	2	3	1	1	4	4	3	3	1	1	0	0	0	0	0	0	0	0	0	0	3	3	0	1	1	0	0
14	1	114	0	21.72	17.15	2	1	21	22	1	1	1	1	3	3	3	3	1	1	0	0	0	0	0	0	0	0	0	0	4	4	0	1	1	0	0
13	1	108	0	18.42	23.83	1	2	23	25	1	2	1	1	4	4	6	6	1	1	0	0	0	0	0	0	0	0	0	0	5	4	0	1	1	0	0
13	1	60	0	20.76	20.28	2	2	27	32	2	3	1	1	3	3	2	2	1	1	0	0	0	0	0	0	1	0	0	0	3	2	1	1	1	0	0
13	1	48	0	19.03	19.11	2	2	24	25	1	2	1	1	3	3	3	3	1	1	0	0	0	0	0	0	0	0	0	0	2	2	0	1	1	0	0
13	1	13	0	20.42	22.89	2	2	31	32	3	3	1	1	4	3	6	6	0	0	0	0	0	0	0	0	1	0	1	0	1	1	0	1	1	0	0
12	2	9	0	20.76	25.46	2	3	23	24	1	1	1	1	3	3	1	3	1	0	0	0	0	0	0	0	0	0	0	0	1	1	0	1	1	0	0
13	1	142	0	18.94	23.73	2	2	28	30	2	3	1	1	4	4	6	6	0	0	0	0	0	1	1	0	1	0	1	0	6	5	0	1	1	0	0
13	1	18	0	23.81	19.2	2	2	21	24	1	1	1	1	3	3	2	2	1	1	0	0	0	0	0	0	0	0	0	0	1	1	0	1	1	0	0
14	1	79	0	23.41	19.14	2	2	26	27	2	2	1	1	4	4	7	7	1	1	0	0	0	0	0	0	1	0	1	0	3	3	0	1	1	0	0
14	1	10	0	20.76	21.23	2	2	21	27	1	2	1	1	3	2	3	3	0	0	0	0	0	0	0	0	0	0	0	0	1	1	0	1	1	0	0
13	1	36	0	22.86	17.97	2	1	24	25	1	2	1	1	4	4	7	3	0	0	0	0	0	0	0	0	1	0	1	0	2	2	0	1	1	0	0
17	1	3	0	18.29	19.83	1	2	22	26	1	2	1	1	4	2	2	3	1	1	0	0	0	0	0	1	0	0	0	0	1	1	0	1	1	0	1
14	1	58	0	26.57	20.08	3	2	27	33	2	3	1	1	2	2	1	1	1	1	0	0	0	1	0	1	1	0	1	0	2	2	1	1	1	0	1
14	1	27	0	27.76	20.2	3	2	26	31	2	3	1	1	4	4	6	6	0	0	0	0	0	0	0	0	0	0	0	0	1	1	0	1	1	0	0
12	1	40	0	17.65	16.44	1	1	20	22	1	1	1	1	2	2	2	2	1	1	0	0	0	1	0	0	0	0	0	0	2	2	0	1	1	0	1
14	2	154	0	18.37	19.91	1	2	21	23	1	1	1	1	3	3	2	2	0	0	0	0	0	0	1	1	1	0	1	0		6	0	1	1	0	1
13	1	14	0	19.05	24.65	2	3	26	30	2	3	1	1	2	2	3	5	1	1	0	0	0	1	0	1	1	0	1	0	1	1	1	1	1	0	1
12	1	15	0	20.75	18.44	2	1	24	25	1	2	1	1	4	3	6	6	1	1	0	0	0	1	0	0	0	0	0	0	1	1	0	1	1	0	1
13	1	233	1	23.53	19.56	2	2	30	37	3	4	1	1	2	2	1	1	1	1	0	0	0	0	0	0	1	0	1	0	9	8	1	1	1	0	0
13	1	90	0	22.72	21.09	2	2	23	25	1	2	1	1	3	4	6	6	1	1	0	0	0	0	0	0	0	0	0	0	3	3	0	1	1	0	0
14	1	154	0	17.99	17.58	1	1	21	23	1	1	1	1	2	3	2	7	1	1	0	1	0	1	0	0	1	0	1	0	5	6	0	1	1	0	1
10	1	104	0	23.03	19.48	2	2	24	25	1	2	1	1	3	3	3	7	0	0	0	0	0	0	0	0	1	0	1	0	4	4	0	1	1	0	1
13	1	48	0	22.84	22.67	2	2	21	25	1	2	1	1	3	2	2	1	1	1	0	1	0	1	0	1	0	0	0	0	2	2	0	1	1	0	1
12	1	48	0	25.95	18.37	3	1	21	22	1	1	1	1	3	2	1	1	0	1	0	0	0	0	0	1	0	0	0	0	2	2	0	1	1	0	1
14	1	149	0	19.49	30.04	2	3	23	24	1	1	1	1	2	4	1	2	1	1	0	0	0	0	0	0	1	0	0	0	6	5	0	1	1	0	1
13	1	78	0	20.76	19.53	2	2	24	24	1	1	1	1	3	4	7	6	0	0	0	0	0	0	0	1	0	0	0	0	3	3	0	1	1	0	1
12	1	30	0	20.05	17.15	2	1	30	37	3	4	1	1	2	2	7	1	1	1	0	0	0	1	0	0	0	0	0	0		1	0	1	1	0	0
14	1	85	0	23.88	20	2	2	20	22	1	1	1	1	2	3	3	7	1	1	0	1	0	0	0	0	1	0	1	0	4	3	0	1	1	0	0
13	1	216	1	20.76	28.04	2	3	27	25	2	2	1	1	2	2	1	1	1	1	0	0	0	1	1	1	1	0	0	0	9	8	1	1	1	0	0
16	2	44	0	26.12	20.03	3	2	23	29	1	2	1	1	2	2	1	1	1	1	0	0	0	1	0	0	0	0	0	0	1	2	0	1	1	0	1
12	1	9	0	19.02	21.45	2	2	23	22	1	1	1	1	2	2	1	1	1	1	0	1	0	1	0	1	0	0	0	0	1	1	0	1	1	0	1
13	2	101	0	24.34	22.64	3	2	27	31	2	3	1	1	4	4	6	6	0	0	0	0	0	0	0	0	0	0	0	0	3	4	0	1	1	0	0
13	1	50	0	24.49	17.58	3	1	25	26	2	2	1	1	2	3	2	2	1	1	0	1	0	1	0	0	0	0	0	0	3	2	0	1	1	0	1
13	1	20	0	21.3	22.76	2	2	26	26	2	2	1	1	4	3	3	3	1	0	0	0	0	0	0	0	1	0	1	0	1	1	0	1	1	0	1
13	1	236	1	27.04	21.45	3	2	22	26	1	2	1	1	3	3	1	1	1	1	0	1	0	1	0	0	0	0	0	0	10	8	0	1	1	0	1
14	1	11	0	26.45	26.67	3	3	27	37	2	4	1	1	2	2	1	1	1	1	0	0	0	0	0	0	1	0	1	0	1	1	1	1	1	0	1
13	2	2	0	26.12	26.71	3	3	25	32	2	3	1	1	2	2	2	2	1	1	0	0	0	1	0	0	1	0	1	0	1	1	1	1	1	0	1
12	1	49	0	22.6	24.14	2	3	21	25	1	2	1	1	2	2	1	1	1	1	0	1	0	1	0	1	0	0	0	0	3	2	0	1	1	0	0
13	1	205	1	19.61	19.56	2	2	24	24	1	1	1	0	2	2	1	1	1	1	0	0	0	1	0	0	1	0	1	0	7	7	0	1	1	0	1
13	2	81	0	20.28	23.73	2	2	24	26	1	2	1	1	4	4	6	6	1	1	0	0	0	0	0	1	0	0	0	0	3	3	0	1	1	0	1
14	2	140	0	17.3	18.49	1	1	24	37	1	4	1	1	3	3	6	6	1	1	0	0	0	1	0	1	0	0	0	0	4	5	0	1	1	0	1
13	1	76	0	21.26	16.02	2	1	21	27	1	2	1	1	2	2	1	1	1	1	0	0	0	0	0	1	0	0	0	0	3	3	0	1	1	0	1
12	1	67	0	19.59	17.58	2	1	20	22	1	1	1	1	2	2	1	1	1	1	0	0	0	0	0	0	0	0	0	0	3	3	0	1	1	0	0
13	1	20	0	26.03	23.88	3	2	32	34	3	3	1	1	2	2	1	1	1	1	0	0	0	1	0	0	1	0	1	0	1	1	1	1	1	0	0
13	1	24	0	28.39	22.58	3	2	23	24	1	1	1	1	4	4	6	6	1	1	0	0	0	1	0	1	0	0	0	0	1	1	0	1	1	0	0
13	1	9	0	28.34	25.3	3	3	29	32	2	3	1	1	2	2	1	1	1	1	0	0	0	0	0	0	1	0	1	0	1	1	1	1	1	0	1
14	2	88	0	28.34	24.03	3	3	28	29	2	2	1	1	2	2	1	1	1	1	0	1	0	1	0	0	1	0	1	0	2	3	1	1	1	0	0
12	1	122	0	27.68	20.7	3	2	28	32	2	3	1	1	3	3	3	3	0	1	0	0	0	0	0	0	1	0	1	0	5	5	1	1	1	0	0
13	1	81	0	25.76	24.14	3	3	28	31	2	3	1	1	4	4	7	7	1	0	0	0	0	1	0	0	1	0	0	0	4	3	1	1	1	0	1
14	1	1	0	20.28	22.77	2	2	31	31	3	3	1	1	3	3	1	2	1	0	0	1	0	1	0	0	1	0	1	0	1	1	1	1	1	0	1
14	1	144	0	24.79	18.78	3	2	26	31	2	3	1	1	2	2	2	2	1	1	0	0	0	0	0	1	1	0	1	0	5	5	1	1	1	0	1
13	1	47	0	18.29	21.48	1	2	24	22	1	1	1	0	3	2	6	6	0	0	0	0	0	0	0	1	1	0	1	0	2	2	0	1	1	0	1
14	1	52	0	28.39	23.71	3	2	22	26	1	2	1	1	2	2	2	2	1	1	0	1	0	1	0	1	1	0	0	0	2	2	1	1	1	0	0
14	1	24	0	21.48	20	2	2	27	26	2	2	1	1	2	2	3	3	1	1	0	1	0	1	0	1	1	0	1	0	1	1	0	1	1	0	0
13	1	77	0	22.77	23.44	2	2	31	33	3	3	1	1	4	4	6	6	0	0	0	0	0	0	0	1	1	0	1	0	3	3	1	1	1	0	0
14	1	257	1	22.53	18.83	2	2	26	28	2	2	1	1	4	4	6	6	0	0	0	0	0	0	0	0	0	0	0	0	10	9	0	1	1	0	1
15	1	169	0	27.55	20.81	3	2	26	27	2	2	1	1	4	4	6	6	1	1	0	0	0	0	0	0	0	0	0	0	5	6	0	1	1	0	0
14	1	78	0	29.3	29.14	3	3	30	33	3	3	1	1	2	2	2	2	1	1	0	0	0	0	0	2	1	0	0	0	3	3	1	1	1	0	0
12	1	162	0	21.97	20.69	2	2	24	28	1	2	1	1	4	4	7	3	1	1	0	0	0	0	0	0	0	0	0	0	6	6	0	1	1	0	0
14	1	36	0	20.42	17.85	2	1	21	23	1	1	1	1	3	3	3	3	1	1	0	0	0	0	0	0	0	0	0	0	2	2	0	1	1	0	0
14	1	73	0	23.31	22.86	2	2	28	37	2	4	1	1	3	3	2	2	1	1	0	0	0	0	0	0	1	0	0	0	3	3	1	1	1	0	0
16	1	1	0	21.26	18.49	2	1	22	24	1	1	1	1	2	3	3	3	1	1	0	0	0	0	0	0	0	0	0	0	1	1	0	1	1	0	0
11	1	73	0	18.69	15.63	2	1	21	23	1	1	1	1	3	3	3	3	1	1	0	0	0	0	0	0	0	0	0	0	3	3	0	1	1	0	0
13	1	232	1	21.78	16.9	2	1	29	29	2	2	1	1	2	3	2	2	1	1	0	0	0	1	0	1	1	0	1	0	8	8	1	1	1	0	0
12	1	102	0	18.14	21.48	1	2	24	25	1	2	1	1	4	4	4	4	1	1	0	0	0	0	0	0	1	0	1	0	4	4	0	1	1	0	0
12	1	209	1	23.18	20.03	2	2	26	27	2	2	1	1	3	4	2	6	1	1	0	0	0	1	0	0	1	0	1	0	7	7	0	1	1	0	0
13	1	94	0	21.97	25.64	2	3	23	24	1	1	1	1	3	3	7	7	1	1	0	0	0	0	0	0	1	0	1	0	3	4	1	1	1	0	0
13	1	179	0	21.45	20.96	2	2	24	23	1	1	1	1	4	4	3	3	1	1	0	0	0	0	0	0	1	0	1	0	7	6	0	1	1	0	0
12	1	131	0	21.14	19.63	2	2	22	28	1	2	1	1	2	4	3	3	1	1	0	0	0	0	0	0	1	0	1	0	5	5	0	1	1	0	0
13	1	73	0	17.72	18.83	1	2	23	24	1	1	1	1	4	4	3	3	1	1	0	0	0	0	0	0	0	0	0	0	3	3	0	1	1	0	0
14	1	120	0	16.61	22.27	1	2	28	28	2	2	1	1	3	3	7	7	1	1	0	1	0	1	0	0	0	0	0	0	5	4	0	1	1	0	0
14	1	65	0	25.1	30.67	3	3	42	44	4	4	1	1	3	1	2	1	1	1	0	1	0	0	0	0	1	0	1	0	3	3	1	1	1	0	0
14	1	51	0	26.99	21.48	3	2	26	26	2	2	1	1	4	4	6	6	1	1	0	0	0	0	0	0	1	0	1	0	2	2	0	1	1	0	0
13	1	44	0	22.53	20.13	2	2	20	24	1	1	1	1	2	2	4	4	1	1	0	0	0	0	0	0	0	0	0	0	2	2	0	1	1	0	0
14	1	21	0	24.16	24.02	3	3	30	28	3	2	1	1	3	3	3	3	0	1	0	0	0	0	0	2	1	0	1	0	1	1	1	1	1	0	0
14	1	15	0	19.26	18.73	2	2	24	24	1	1	1	1	2	3	1	1	1	1	0	0	0	0	1	1	1	0	1	0	1	1	0	1	1	0	1
13	1	14	0	24.49	20.83	3	2	24	24	1	1	1	1	4	3	1	1	1	1	0	0	0	1	0	0	1	0	1	0	1	1	0	1	1	0	1
15	1	51	0	23.12	17.47	2	1	22	26	1	2	1	1	2	1	1	1	1	1	0	0	0	0	1	1	0	0	0	0	2	2	0	1	1	0	1
13	1	41	0	19.41	22.58	2	2	24	26	1	2	1	1	2	3	1	1	1	1	0	0	0	1	0	0	1	0	1	0	2	2	0	1	1	0	0
13	1	9	0	19.49	19.53	2	2	27	30	2	3	1	1	1	2	1	1	1	1	0	0	0	1	0	0	0	0	0	0	1	1	0	1	1	0	1
15	1	260	1	24.11	19.14	3	2	20	22	1	1	1	1	2	2	1	1	1	1	0	0	0	1	1	1	0	0	0	0	9	9	0	1	1	0	1
12	1	21	0	21.3	24.14	2	3	25	30	2	3	1	1	2	2	1	1	1	1	0	0	0	0	0	0	1	0	1	0	1	1	0	1	1	0	1
13	1	6	0	31.38	22.31	3	2	22	23	1	1	1	1	4	3	3	2	1	1	0	0	0	1	1	1	0	0	0	0	1	1	0	1	1	0	1
12	1	111	0	28.58	32.05	3	3	22	32	1	3	1	1	2	2	3	3	1	0	0	0	0	0	0	1	0	0	0	0	5	4	0	1	1	0	1
13	2	188	1	20.88	19.49	2	2	30	31	3	3	1	1	4	4	6	6	0	0	0	1	0	0	0	1	1	1	1	0	8	7	0	1	1	1	1
12	1	22	0	20.94	18.49	2	1	24	26	1	2	1	1	3	3	6	6	0	0	0	0	0	1	0	1	1	0	1	0	1	1	0	1	1	0	1
13	1	245	1	25.95	20.58	3	2	23	22	1	1	1	1	3	3	6	5	1	1	0	0	0	1	0	1	1	0	1	0	8	9	0	1	1	0	1
13	1	3	0	18.29	32.66	1	3	21	23	1	1	1	1	2	3	3	5	1	1	0	0	0	1	0	1	0	0	0	0	1	1	0	1	1	0	0
14	1	185	1	20.07	19.22	2	2	21	22	1	1	1	1	2	2	2	2	1	1	0	0	0	0	1	1	0	0	0	0	7	7	0	1	1	0	1
15	2	96	0	20.42	25.89	2	3	27	36	2	4	1	1	2	2	1	1	1	1	0	1	0	1	1	1	1	0	0	0		4	1	1	1	0	0
14	1	31	0	21.16	17.97	2	1	22	26	1	2	1	1	4	4	2	3	1	0	0	0	0	0	0	0	0	0	0	0	2	2	0	1	1	0	0
13	1	18	0	21.61	22.04	2	2	21	25	1	2	1	1	4	3	3	3	1	1	0	0	0	0	0	0	0	0	0	0	1	1	0	1	1	0	0
13	1	77	0	19.83	20.66	2	2	39	37	4	4	1	1	2	2	1	1	1	1	0	0	0	0	0	0	1	0	1	0	3	3	1	1	1	0	1
13	2	3	0	19.37	19.82	2	2	22	26	1	2	1	1	2	3	1	1	1	1	0	0	0	0	0	0	0	0	0	0	1	1	0	1	1	0	1
13	1	115	0	19.82	20	2	2	22	23	1	1	1	1	2	2	1	1	1	1	0	0	0	0	0	0	1	0	0	0	4	4	1	1		0	1
13	1	2	0	18.82	19.63	2	2	26	27	2	2	1	1	4	4	7	7	0	0	0	0	0	0	0	0	1	0	1	0	1	1	0	1	1	0	0
12	1	112	0	18	19.83	1	2	21	24	1	1	1	1	3	3	1	1	1	1	0	1	0	1	0	0	1	0	1	0	5	4	0	1	1	0	1
13	1	21	0	20.44	19.63	2	2	21	23	1	1	1	1	2	3	3	7	1	1	0	1	0	1	0	0	0	0	0	0	1	1	0	1	1	0	1
13	1	25	0	26.17	20.44	3	2	23	24	1	1	1	1	3	3	1	1	1	1	0	0	0	0	0	0	0	0	0	0	1	1	0	1	1	0	0
12	1	183	1	21.22	25.39	2	3	20	23	1	1	1	1	2	3	1	1	1	1	0	1	0	1	1	1	1	0	1	0	8	7	0	1	1	0	0
15	1	38	0	21.01	19.57	2	2	23	26	1	2	1	1	3	3	1	1	1	1	0	1	0	0	0	0	0	0	0	0	2	2	0	1	1	0	1
12	1	70	0	29.38	22.04	3	2	28	31	2	3	1	1	2	2	1	1	1	1	0	0	0	0	0	0	1	0	1	0	3	3	1	1	1	0	1
13	1	132	0	20.76	26.64	2	3	25	29	2	2	1	1	2	3	3	3	1	1	0	1	0	0	0	0	1	0	1	0	5	5	0	1	1	0	0
16	1	226	1	27.77	20.03	3	2	23	27	1	2	1	1	3	3	6	4	0	1	0	1	0	1	0	1	0	0	0	0	9	8	0	1	1	0	1
14	2	189	1	21.8	16.02	2	1	29	27	2	2	1	1	4	4	6	6	0	0	0	0	0	0	0	0	1	0	1	0	5	7	0	1	1	0	0
13	1	84	0	20.72	23.62	2	2	20	24	1	1	1	1	2	2	1	1	1	1	0	0	0	0	0	0	1	0	1	0	4	3	0	1	1	0	0
13	1	54	0	25.35	17.9	3	1	30	32	3	3	1	1	3	3	2	2	1	1	0	0	0	0	0	1	1	0	1	0	2	2	1	1	1	0	0
13	1	1	0	23.59	19.14	2	2	23	28	1	2	1	1	4	3	6	6	1	1	0	1	0	1	0	0	0	0	0	0	1	1	0	1	1	0	0
13	1	103	0	27.04	19.56	3	2	26	28	2	2	1	1	4	4	6	6	0	0	0	0	0	0	0	0	1	0	1	0	4	4	0	1	1	0	0
13	1	124	0	25.35	23.88	3	2	26	26	2	2	1	1	4	4	6	6	0	0	0	0	0	0	0	0	1	0	1	0	4	5	0	1	1	0	0
13	1	78	0	22.96	26.44	2	3	33	35	3	4	1	1	3	3	6	6	1	1	0	0	0	0	0	0	1	0	1	0	3	3	1	1	1	0	0
12	1	69	0	19.03	19.34	2	2	20	24	1	1	1	1	3	2	3	3	1	1	0	0	0	0	0	0	0	0	0	0	3	3	0	1	1	0	0
13	1	11	0	18.73	22.68	2	2	25	29	2	2	1	1	2	2	2	2	1	1	0	0	0	1	0	2	1	0	1	0	1	1	1	1	1	0	0
14	1	1	0	21.11	23.24	2	2	20	22	1	1	1	1	3	3	2	5	1	1	0	0	0	0	0	0	1	0	0	0	1	1	1	1	1	0	0
14	1	150	0	17.65	24.03	1	3	25	22	2	1	1	1	4	2	3	3	1	1	0	0	0	0	0	0	0	0	0	0	6	5	0	1	1	0	0
16	1	41	0	18.43	16.22	1	1	22	26	1	2	1	1	2	3	7	3	1	1	0	0	0	0	0	0	0	0	0	0	2	2	0	1	1	0	0
14	1	79	0	23.67	21.44	2	2	26	27	2	2	1	1	4	4	6	6	0	0	0	0	0	0	0	0	1	0	1	0	3	3	0	1	1	0	0
15	1	214	1	23.14	20.2	2	2	27	28	2	2	1	1	4	4	6	6	0	0	0	0	0	0	0	0	1	0	0	0	8	8	1	1	1	0	0
14	1	35	0	22.31	18.66	2	2	22	23	1	1	1	1	2	3	7	7	0	1	0	0	0	0	0	0	0	0	0	0	2	2	0	1	1	0	0
12	1	46	0	24.34	17.9	3	1	26	27	2	2	1	1	2	2	1	1	1	1	1	2	1	1	0	1	1	0	1	0	2	2	0	1	1	0	1
13	1	120	0	22.65	19.15	2	2	27	26	2	2	1	1	4	3	6	2	1	1	0	0	0	1	0	1	1	0	1	0	5	4	0	1	1	0	1
13	1	30	0	19.96	20.2	2	2	21	26	1	2	1	1	3	3	1	1	1	1	0	0	0	1	0	0	0	0	0	0	2	1	0	1	1	0	1
15	2	106	0	24.77	19.05	3	2	22	26	1	2	1	1	2	2	1	1	1	1	0	0	0	1	0	0	1	0	1	0	5	4	0	1	1	0	0
15	1	48	0	17.96	18.37	1	1	24	28	1	2	1	1	4	3	7	7	1	1	0	1	0	1	0	1	1	0	0	0	2	2	1	1	1	0	1
12	1	88	0	25.25	22.04	3	2	26	26	2	2	1	1	4	4	6	6	1	0	0	1	0	0	0	0	0	0	0	0	4	3	0	1	1	0	0
13	1	10	0	20.32	16.02	2	1	26	26	2	2	1	1	2	2	1	1	1	1	0	1	0	1	0	0	0	0	0	0	1	1	0	1	1	0	1
14	1	96	0	23.39	24.03	2	3	28	26	2	2	1	1	4	4	6	6	0	0	0	0	0	0	0	0	0	0	0	0	4	4	0	1	1	0	0
16	2	109	0	21.97	19.92	2	2	28	28	2	2	1	1	2	3	3	3	1	1	0	1	0	0	0	0	0	0	0	0	2	4	0	1	1	0	0
15	1	90	0	24.24	17.36	3	1	25	25	2	2	1	1	4	4	6	6	0	0	0	0	0	0	0	0	1	0	1	0	4	3	0	1	1	0	0
14	1	158	0	30.12	23.59	3	2	30	33	3	3	1	1	2	3	2	2	1	1	0	0	0	0	0	0	1	0	1	0	6	6	1	1	1	0	0
13	1	116	0	21.05	22.58	2	2	20	23	1	1	1	1	3	3	2	2	1	1	0	1	0	0	0	2	1	0	1	0	4	4	0	1	1	0	0
12	1	160	0	26.12	18.08	3	1	27	26	2	2	1	1	4	4	7	3	1	1	0	0	0	0	0	0	0	0	0	0	6	6	0	1	1	0	0
13	1	14	0	19.47	18.36	2	1	30	36	3	4	1	1	2	2	7	7	1	1	0	1	0	0	0	0	1	1	0	0	1	1	0	1	1	0	0
14	1	43	0	18.17	22.58	1	2	27	29	2	2	1	1	2	3	1	2	1	1	0	0	0	0	0	0	1	0	0	0	2	2	1	1	1	0	0
14	1	2	0	19.03	21.64	2	2	21	24	1	1	1	1	2	2	1	1	1	1	0	0	0	1	0	0	0	0	0	0	1	1	0	1	1	0	1
15	1	49	0	19.03	19.53	2	2	23	22	1	1	1	1	3	2	1	1	1	1	0	0	0	0	0	0	0	0	0	0	2	2	0	1	1	1	1
14	1	26	0	18.78	19.11	2	2	26	24	2	1	1	1	2	2	1	1	1	1	0	0	0	0	0	0	0	0	0	0	1	1	0	1	1	0	0
14	1	30	0	19.96	20.17	2	2	26	26	2	2	1	1	2	2	1	1	1	1	0	0	0	0	0	0	1	0	1	0	2	1	0	1	1	0	1
13	1	32	0	23.45	19.53	2	2	22	25	1	2	1	1	4	4	6	6	1	1	0	0	0	0	0	1	0	0	0	0	2	2	0	1	1	0	0
14	1	311	1	28.41	28.3	3	3	20	22	1	1	1	1	2	2	1	1	1	1	0	1	0	1	0	0	1	0	1	0	12	11	0	1	1	0	1
13	1	18	0	18.71	17.22	2	1	25	23	2	1	1	1	4	3	6	7	0	1	0	0	0	0	0	0	0	0	0	0	1	1	0	1	1	0	1
14	1	170	0	21.63	19.81	2	2	25	28	2	2	1	1	4	3	6	7	0	1	0	0	0	0	0	0	1	1	0	0	7	6	0	1	1	0	1
13	2	197	1	20.2	17.58	2	1	20	22	1	1	1	1	2	2	1	1	1	1	0	0	0	1	0	1	0	0	0	0	7	7	0	1	1	0	1
13	1	22	0	22.06	26.64	2	3	39	46	4	4	1	1	2	2	1	1	1	1	0	1	0	1	0	0	1	0	1	0	1	1	1	1	1	0	1
14	1	3	0	21.97	17.85	2	1	25	26	2	2	1	1	2	3	1	1	1	1	0	0	0	0	0	0	0	0	0	0	1	1	0	1	1	0	1
13	1	27	0	21.48	20.31	2	2	26	30	2	3	1	1	2	2	1	1	1	1	0	1	0	0	0	0	1	0	1	0	2	1	1	1	1	0	0
13	1	63	0	24.49	19.05	3	2	24	27	1	2	1	1	4	4	6	6	1	1	0	0	0	0	0	0	0	0	0	0	3	3	0	1	1	0	0
13	1	37	0	23.81	22.89	2	2	34	36	3	4	1	1	2	2	1	1	1	1	0	1	0	0	0	0	1	0	1	0	2	2	1	1	1	0	0
14	1	44	0	24.34	18.73	3	2	25	23	2	1	1	1	2	2	2	2	1	1	0	0	0	0	0	1	1	0	1	0	2	2	1	1	1	0	0
15	1	24	0	30.78	20.58	3	2	26	26	2	2	1	1	4	4	6	6	1	1	0	0	0	0	0	1	0	0	0	0	1	1	0	1	1	0	0
12	1	192	1	19.27	20.83	2	2	20	25	1	2	1	1	2	2	2	2	1	1	0	1	0	1	0	0	1	0	1	0	7	7	0	1	1	0	0
13	1	90	0	26.29	20.13	3	2	25	32	2	3	1	1	3	4	3	6	0	1	0	0	0	0	0	0	1	0	1	0	4	3	0	1	1	0	0
13	1	64	0	21.01	24	2	3	25	27	2	2	1	1	2	3	1	1	1	1	0	0	0	1	0	0	1	0	1	0	3	3	1	1	1	0	0
14	1	261	1	19.29	21.72	2	2	30	31	3	3	1	1	2	2	1	1	1	1	0	0	0	1	0	2	1	0	1	0	9	9	1	1	1	0	0
14	1	144	0	22.04	28.65	2	3	20	28	1	2	1	1	2	1	1	1	1	1	0	0	0	0	0	0	0	0	0	0	5	5	0	1	1	1	0
13	1	22	0	22.49	17.8	2	1	27	34	2	3	1	1	2	4	3	3	1	1	0	0	0	0	0	1	0	0	0	0	1	1	0	1	1	0	0
13	1	45	0	18.71	19.53	2	2	24	29	1	2	1	1	3	3	6	6	1	1	0	0	0	0	0	0	1	0	1	0	2	2	0	1	1	0	0
17	2	27	0	22.86	20.54	2	2	30	31	3	3	1	1	3	3	6	6	1	1	0	0	0	0	0	0	1	0	0	0	2	1	1	1	1	0	0
13	1	4	0	22.34	21.88	2	2	23	23	1	1	1	1	3	3	1	1	1	1	0	1	0	1	0	1	1	0	1	0	1	1	0	1	1	0	0
13	1	47	0	18.94	21.48	2	2	22	22	1	1	1	1	2	2	1	1	1	1	0	0	0	0	0	0	0	0	0	0	2	2	0	1	1	0	0
14	1	263	1	24.68	22.83	3	2	34	37	3	4	1	1	1	1	1	1	1	1	0	0	0	0	0	0	1	0	1	0	10	9	1	1	1	0	1
14	1	19	0	23.66	19.14	2	2	25	24	2	1	1	1	3	4	1	1	1	1	0	0	0	0	1	2	1	0	0	0	1	1	0	1	1	0	1
14	1	230	1	27.22	21.23	3	2	37	46	4	4	1	1	2	2	3	3	1	1	0	0	0	1	0	1	1	0	1	0	8	8	1	1	1	0	1
13	1	351	1	22.72	18.9	2	2	25	24	2	1	1	1	4	4	3	3	0	0	0	1	0	0	1	1	0	0	0	0	12	12	0	1	1	0	1
15	1	234	1	23.39	23.11	2	2	30	33	3	3	1	1	2	2	1	1	1	1	0	0	0	1	0	1	1	0	1	0	8	8	0	1	1	0	1
13	1	218	1	27.55	18.03	3	1	30	32	3	3	1	1	3	3	1	1	1	1	0	0	0	0	1	1	1	0	0	0	8	8	1	1	1	0	1
14	1	37	0	20.2	24.44	2	3	32	34	3	3	1	1	2	2	1	1	1	1	0	0	0	0	1	1	1	0	1	0	2	2	1	1	1	0	1
13	1	246	1	21.11	18.49	2	1	26	30	2	3	1	1	4	2	3	1	1	1	0	0	0	1	0	1	1	0	1	0	9	9	0	1	1	0	1
14	1	42	0	21.47	20.7	2	2	25	30	2	3	1	1	2	3	1	1	1	1	0	0	0	0	0	1	1	0	1	0	2	2	0	1	1	0	0
13	1	362	1	19.59	18.66	2	2	22	22	1	1	1	1	3	3	1	1	1	1	0	0	0	0	1	0	0	0	0	0	13	12	0	1	1	0	1
14	1	212	1	20.05	17.8	2	1	21	25	1	2	1	1	2	2	1	1	1	1	0	0	0	1	0	1	0	0	0	0	7	8	0	1	1	0	1
14	1	5	0	18.73	18.72	2	2	24	24	1	1	1	1	3	3	1	2	1	1	0	0	0	0	0	0	0	0	0	0	1	1	0	1	1	0	1
13	1	15	0	25.83	19.53	3	2	24	24	1	1	1	1	2	2	1	1	1	1	0	0	0	1	1	1	0	0	0	0	1	1	0	1	1	0	1
14	1	8	0	20.76	15.63	2	1	21	22	1	1	1	0	2	2	1	1	1	1	0	0	0	1	0	1	0	0	0	0	1	1	0	1	1	0	0
14	1	13	0	22.76	17.36	2	1	23	24	1	1	1	1	3	3	2	2	1	1	0	0	0	0	0	0	0	0	0	0	1	1	0	1	1	0	1
13	1	223	1	19.49	17.48	2	1	26	30	2	3	1	1	2	2	1	1	1	1	0	0	0	0	1	0	1	0	1	0	8	8	1	1	1	0	1
15	1	222	1	20.57	20.7	2	2	25	26	2	2	1	1	3	3	1	1	1	1	0	0	0	0	0	0	0	0	0	0	8	8	0	1	1	0	0
15	1	6	0	17.99	22.48	1	2	22	24	1	1	1	1	2	3	1	1	1	1	0	0	0	1	0	1	1	1	0	0	1	1	0	1	1	0	0
14	1	251	1	24.51	18.37	3	1	26	25	2	2	1	1	4	4	2	2	1	1	0	0	0	0	0	0	1	0	1	0	9	9	0	1	1	0	0
14	1	296	1	27.04	20.03	3	2	25	26	2	2	1	1	3	3	2	1	1	1	0	0	0	1	0	1	1	0	1	0	11	10	0	1	1	0	0
14	1	18	0	27.34	20.83	3	2	36	38	4	4	1	1	2	1	1	1	1	1	0	0	0	1	0	0	1	0	0	0	1	1	1	1	1	0	0
14	2	1	0	17.84	19.1	1	2	22	23	1	1	1	1	3	2	2	2	1	1	0	0	0	1	0	1	0	0	0	0		1	0	1	1	0	0
14	1	3	0	22.41	20.81	2	2	22	23	1	1	1	1	2	2	1	1	1	1	0	0	0	0	0	0	0	0	0	0	1	1	0	1	1	0	0
11	1	39	0	25.34	20.7	3	2	22	31	1	3	1	1	4	3	6	7	1	1	0	0	0	0	1	1	1	1	1	0	2	2	0	1	1	0	1
14	1	208	1	20.58	20.81	2	2	23	24	1	1	1	1	2	3	1	2	1	1	0	0	0	1	1	1	1	0	1	0	7	7	0	1	1	0	1
13	2	3	0	27.89	23.56	3	2	25	30	2	3	1	1	4	4	6	6	1	1	0	0	0	1	0	0	1	0	1	0		1	0	1	1	0	1
13	1	297	1	20.96	20.83	2	2	25	24	2	1	1	1	4	4	1	1	1	1	0	0	0	0	1	1	1	0	1	0	11	10	0	1	1	0	1
14	2	24	0	25.35	22.86	3	2	25	30	2	3	1	1	4	3	2	6	0	0	0	0	0	1	0	0	0	0	0	0		1	0	1	1	0	1
15	1	28	0	16.96	19.07	1	2	25	25	2	2	1	1	3	3	1	1	1	1	0	1	0	1	0	1	0	0	0	0	1	1	0	1	1	0	0
13	1	106	0	19.13	17.34	2	1	21	23	1	1	1	1	3	3	3	1	0	1	0	0	0	0	0	1	0	0	0	0	4	4	0	1	1	0	1
14	1	222	1	20.42	19.72	2	2	23	23	1	1	1	1	3	3	3	3	1	1	0	0	0	0	1	1	1	0	1	0	10	8	0	1	1	0	1
13	1	10	0	25.71	19.53	3	2	24	22	1	1	1	1	2	2	1	1	1	1	0	0	0	0	1	0	0	0	0	0	1	1	0	1	1	0	1
17	1	243	1	22.04	21.78	2	2	32	36	3	4	1	1	2	2	7	7	1	1	0	0	0	1	0	1	1	0	1	0	11	9	1	1	1	0	1
15	1	51	0	21.44	16.65	2	1	23	26	1	2	1	1	2	3	1	1	1	1	0	0	0	0	1	1	0	0	0	0	3	2	0	1	1	0	1
12	1	58	0	22.32	18.43	2	1	20	25	1	2	1	1	3	3	1	1	1	1	0	0	0	1	0	1	0	0	0	0	2	2	0	1	1	0	0
9	1	44	0	22.58	18.73	2	2	21	24	1	1	1	1	3	2	1	1	1	1	0	0	0	1	0	0	0	0	0	0	2	2	0	1	1	0	0
13	1	273	1	19.26	21.78	2	2	27	33	2	3	1	1	2	2	3	2	1	1	0	1	0	1	0	0	1	0	1	0	12	10	1	1	1	0	0
13	1	168	0	20.52	24.77	2	3	36	37	4	4	1	1	1	1	1	1	1	1	0	0	0	0	0	0	1	0	1	0	8	6	1	1	1	0	0
13	1	12	0	18.04	27.64	1	3	25	25	2	2	1	1	4	4	1	1	1	1	0	1	0	0	0	0	1	0	0	0	1	1	1	1	1	0	0
13	1	298	1	22.49	20.7	2	2	22	25	1	2	1	1	3	2	1	1	1	1	0	0	0	0	1	0	0	0	0	0	11	10	0	1	1	0	0
12	1	94	0	18.31	22.27	1	2	20	23	1	1	1	1	4	4	7	5	1	0	0	0	0	1	0	0	0	0	0	0	4	4	0	1	1	0	0
14	1	87	0	22.23	18.37	2	1	26	34	2	3	1	1	2	2	7	7	0	1	0	0	0	0	0	0	0	0	0	0	3	3	0	1	1	0	0
13	1	92	0	22.15	23.5	2	2	22	24	1	1	1	1	4	4	6	6	0	0	0	0	0	0	0	1	0	0	0	0	4	4	0	1	1	0	1
14	1	181	1	19.49	16.53	2	1	25	25	2	2	1	1	4	4	6	6	0	0	0	0	0	0	0	1	0	0	0	0	7	7	0	1	1	0	0
14	1	10	0	20.03	18.37	2	1	23	25	1	2	1	1	2	2	2	2	1	1	0	0	0	0	1	0	0	0	0	0	1	1	0	1	1	0	1
12	1	39	0	25.83	24.61	3	3	24	24	1	1	1	1	4	3	3	3	1	1	0	0	0	0	0	0	0	0	0	0	2	2	0	1	1	0	0
16	1	15	0	15.89	18.65	1	2	22	23	1	1	1	1	3	2	1	1	1	1	0	0	0	1	0	0	0	0	0	0	1	1	0	1	1	0	1
15	1	113	0	19.59	17.97	2	1	21	24	1	1	1	1	3	3	1	1	1	1	0	1	0	1	0	1	0	0	0	0	5	4	0	1	1	0	0
12	1	37	0	19.59	19.29	2	2	21	22	1	1	1	1	3	2	1	1	1	1	0	1	0	1	0	1	0	0	0	0	2	2	0	1	1	0	1
13	1	125	0	26.57	24.34	3	3	20	22	1	1	1	1	2	3	1	1	1	1	0	0	0	0	0	0	1	0	1	0	5	5	0	1	1	0	1
14	1	205	1	23.03	21.48	2	2	27	24	2	1	1	1	2	2	1	1	1	1	0	0	0	0	0	0	0	0	0	0	8	7	0	1	1	0	1
13	1	28	0	21.26	18.9	2	2	25	26	2	2	1	1	3	3	6	6	0	0	0	0	0	0	0	0	0	0	0	0	2	1	0	1	1	0	1
14	1	159	0	20.48	19.05	2	2	24	24	1	1	1	1	4	4	6	6	1	1	0	0	1	1	0	1	0	0	0	0	6	6	0	1	1	0	1
14	1	97	0	23.99	17.8	2	1	20	22	1	1	1	1	2	2	1	1	1	1	0	0	0	0	0	0	0	0	0	0	5	4	0	1	1	0	1
14	1	55	0	17.3	22.58	1	2	22	24	1	1	1	1	3	3	2	2	1	1	0	0	0	0	0	0	1	0	1	0	3	2	0	1	1	0	1
15	1	131	0	23.88	19.7	2	2	20	31	1	3	1	1	2	1	1	1	1	1	0	0	0	0	0	0	0	0	0	0	4	5	0	1	1	0	1
14	1	109	0	18.17	20.31	1	2	24	26	1	2	1	1	3	3	2	2	0	1	0	0	0	1	0	1	1	0	1	0	4	4	0	1	1	0	1
12	1	27	0	19.49	18.49	2	1	21	25	1	2	1	1	3	2	2	3	1	1	0	1	0	1	0	0	1	0	1	0	1	1	0	1	1	0	1
14	1	14	0	19.82	24.46	2	3	28	29	2	2	1	1	4	4	6	6	0	0	0	0	0	0	0	0	0	0	0	0	1	1	0	1	1	0	0
13	1	80	0	23.59	23.19	2	2	27	33	2	3	1	1	3	3	1	1	1	1	0	0	0	0	0	1	1	0	0	0	4	3	1	1	1	0	0
12	1	88	0	24.91	20.81	3	2	23	23	1	1	1	1	3	3	3	7	1	1	0	0	0	0	0	0	0	0	0	0	3	3	0	1	1	0	1
11	1	267	1	20.08	18.37	2	1	23	23	1	1	1	1	3	3	3	6	1	1	0	0	0	0	0	1	0	0	0	0	8	9	0	1	1	0	1
13	1	34	0	24.74	28.58	3	3	27	26	2	2	1	1	3	3	4	4	1	1	0	0	0	1	0	1	1	0	1	0	2	2	0	1	1	0	0
12	1	36	0	23.31	19.57	2	2	27	38	2	4	1	1	2	2	1	1	1	1	0	0	0	0	0	0	1	0	1	0	2	2	0	1	1	0	0
13	1	54	0	19.03	21.63	2	2	21	23	1	1	1	1	3	3	2	2	1	1	0	0	0	0	0	0	0	0	0	0	2	2	0	1	1	0	1
14	1	48	0	23.39	19.91	2	2	22	24	1	1	1	1	3	3	1	1	1	1	0	0	0	1	0	1	0	0	0	0	2	2	0	1	1	0	1
13	1	0	0	26.17	20.55	3	2	30	34	3	3	1	1	2	2	1	1	1	1	0	0	0	0	0	1	1	0	0	0	1	1	1	1	1	0	1
13	1	18	0	22.41	19.92	2	2	23	27	1	2	1	1	3	3	2	2	1	1	0	0	0	1	0	1	0	0	0	0	1	1	0	1	1	0	1
14	1	94	0	29.41	22.6	3	2	26	26	2	2	1	1	3	3	1	1	1	1	0	0	0	1	0	0	1	0	1	0	4	4	0	1	1	0	1
13	1	230	1	32.32	21.48	3	2	21	22	1	1	1	1	2	2	1	1	1	1	0	0	0	0	0	0	1	0	0	0	8	8	0	1	1	0	1
14	1	101	0	22.86	23.44	2	2	38	38	4	4	1	1	2	2	1	1	1	1	0	0	0	1	0	1	1	0	0	0	4	4	1	1	1	0	1
13	1	5	0	20.76	21.63	2	2	25	22	2	1	1	1	3	3	1	1	1	1	0	0	0	0	0	0	0	0	0	0	1	1	0	1	1	0	1
14	1	151	0	31.83	20.31	3	2	23	27	1	2	1	1	4	3	7	1	0	1	0	1	0	1	0	1	1	0	1	0	6	6	0	1	1	0	0
12	1	16	0	24.09	23.62	3	2	26	26	2	2	1	1	4	4	6	6	1	0	0	0	0	0	0	0	0	0	0	0	1	1	0	1	1	0	1
12	1	225	1	26.03	19.56	3	2	25	27	2	2	1	1	4	4	6	6	1	1	0	0	0	0	0	1	0	0	0	0	10	8	0	1	1	0	1
13	1	90	0	28.37	19.31	3	2	27	32	2	3	1	1	2	2	1	1	1	1	0	0	0	0	0	0	1	0	1	0	4	3	0	1	1	0	1
13	1	204	1	22.06	19.23	2	2	26	32	2	3	1	1	3	2	7	1	0	1	0	0	0	0	0	0	1	0	1	0	8	7	1	1	1	0	1
12	1	32	0	20.32	23.24	2	2	21	22	1	1	1	1	3	3	3	3	1	1	0	1	0	0	0	1	0	0	0	0	2	2	0	1	1	0	1
13	1	320	1	17.01	19.98	1	2	27	32	2	3	1	1	2	2	1	1	1	1	0	0	0	0	0	0	1	0	1	0	11	11	1	1	1	0	0
13	1	68	0	24.62	24.03	3	3	27	27	2	2	1	1	2	2	2	2	0	0	0	0	0	0	0	0	1	0	1	0	3	3	1	1	1	0	0
13	2	110	0	19.53	19.1	2	2	27	27	2	2	1	1	3	3	2	6	0	0	0	0	0	0	0	0	1	0	1	0	4	4	1	1	1	0	0
13	1	231	1	23.44	19.22	2	2	25	27	2	2	1	1	4	4	6	6	1	1	0	0	0	0	0	0	1	0	1	0	8	8	0	1	1	0	0
13	1	84	0	23.14	17.75	2	1	27	26	2	2	1	1	4	4	7	7	1	1	0	0	0	0	0	0	1	0	1	0	4	3	0	1	1	0	0
13	1	251	1	25.51	21.64	3	2	20	22	1	1	1	1	2	2	1	1	1	1	0	0	0	0	0	0	0	0	0	0	9	9	0	1	1	0	0
13	1	62	0	22.49	17.58	2	1	24	27	1	2	1	1	4	4	6	6	0	0	0	0	0	0	0	0	1	0	1	0	3	3	0	1	1	0	0
13	1	49	0	18.73	19.92	2	2	22	26	1	2	1	1	3	3	6	6	1	1	0	0	0	0	0	0	1	0	1	0	2	2	0	1	1	0	0
13	1	181	1	17.99	25.78	1	3	28	27	2	2	1	1	2	2	1	1	1	1	0	0	0	0	0	0	1	0	0	0	7	7	1	1	1	0	0
13	1	104	0	21.48	18.31	2	1	21	28	1	2	1	1	2	3	2	2	1	1	0	0	0	0	0	1	0	0	0	0	4	4	0	1	1	0	0
12	1	92	0	24.22	20.66	3	2	27	28	2	2	1	1	2	3	2	2	1	1	0	0	0	0	0	2	1	0	1	0	4	4	1	1	1	0	0
11	1	253	1	18.38	19.22	1	2	23	23	1	1	1	1	3	3	3	3	1	1	0	0	0	0	0	0	0	0	0	0	9	9	0	1	1	0	0
12	1	205	1	21.55	27.43	2	3	28	30	2	3	1	1	3	3	3	3	1	1	0	0	0	0	0	0	0	0	0	0	7	7	0	1	1	0	0
14	1	83	0	20.34	18.83	2	2	22	23	1	1	1	1	2	3	3	3	1	1	0	0	0	0	0	0	1	0	1	0	3	3	0	1	1	0	0
14	1	11	0	21.26	24.03	2	3	33	36	3	4	1	1	3	3	6	6	1	1	0	0	0	0	0	0	1	0	0	0	1	1	1	1	1	0	0
15	1	6	0	25.95	20.43	3	2	29	27	2	2	1	1	2	2	6	6	1	1	0	0	0	0	0	1	1	0	1	0	1	1	0	1	1	0	0
14	1	136	0	21.8	18.73	2	2	22	25	1	2	1	1	1	2	3	3	1	1	0	0	0	0	0	0	0	0	0	0	5	5	0	1	1	0	0
14	1	35	0	22.04	23.43	2	2	26	28	2	2	1	1	1	2	1	1	1	1	0	0	0	0	0	0	1	0	1	0	2	2	1	1	1	0	0
14	1	165	0	18.78	20.13	2	2	27	27	2	2	1	1	4	4	6	6	1	1	0	0	0	0	0	0	0	0	0	0	6	6	0	1	1	0	0
14	1	98	0	20.28	18.75	2	2	27	29	2	2	1	1	4	4	3	6	0	1	0	0	0	0	0	0	0	0	0	0	4	4	0	1	1	0	0
13	1	34	0	19.27	18.49	2	1	23	24	1	1	1	1	3	4	2	3	1	1	0	0	0	0	0	0	0	0	0	0	2	2	0	1	1	0	0
17	1	29	0	17.36	21.36	1	2	24	26	1	2	1	1	3	3	1	6	1	1	0	0	0	0	0	0	1	0	1	0	1	1	0	1	1	0	0
15	1	52	0	18.37	19.63	1	2	20	29	1	2	1	1	1	2	1	5	1	1	0	0	0	0	0	0	1	0	1	0	2	2	1	1	1	0	0
13	1	45	0	30.76	17.97	3	1	22	23	1	1	1	1	3	3	2	3	1	1	0	0	0	0	0	0	1	0	1	0	2	2	0	1	1	0	0
12	1	36	0	27.55	23.62	3	2	23	22	1	1	1	1	2	3	1	2	1	1	0	0	0	0	1	1	0	0	0	0	2	2	0	1	1	0	0
13	1	125	0	20.75	22.22	2	2	22	22	1	1	1	1	4	3	2	1	1	1	0	0	0	0	0	0	1	0	1	0	5	5	0	1	1	0	1
12	1	12	0	23.05	19.78	2	2	23	26	1	2	1	1	2	2	1	1	1	1	0	0	0	0	0	0	0	0	0	0	1	1	0	1	1	0	1
14	1	48	0	20.76	19.53	2	2	23	24	1	1	1	1	3	3	7	5	0	1	1	2	0	1	0	0	1	0	1	0	2	2	0	1	1	0	0
15	1	40	0	17.3	18.43	1	1	26	25	2	2	1	1	4	4	6	6	0	0	0	0	0	0	0	0	1	0	1	0	2	2	0	1	1	0	0
12	1	8	0	24.06	18.73	3	2	22	25	1	2	1	1	2	3	1	2	1	1	0	0	0	1	0	1	0	0	0	0	1	1	0	1	1	0	0
	1	7	0	17.93	20.81	1	2	21	23	1	1	1	1	3	3	2	2	1	1	0	0	0	0	0	0	1	0	1	0	1	1	0	1	1	0	1
16	1	110	0	23.88	22.15	2	2	25	27	2	2	1	1	4	4	6	6	0	0	0	0	0	1	0	0	1	0	1	0	4	4	0	1	1	0	0
14	1	123	0	33.56	24.97	3	3	35	36	4	4	1	1	3	3	6	6	1	1	0	0	0	0	0	1	1	0	1	0	5	5	1	1	1	0	0
13	1	30	0	22.86	20.9	2	2	23	22	1	1	1	1	3	3	2	2	1	1	0	0	0	0	0	0	1	1	0	0	2	1	0	1	1	0	0
14	1	43	0	24.61	21.1	3	2	30	32	3	3	1	1	4	4	6	6	1	1	0	0	0	0	0	1	1	0	1	0	2	2	1	1	1	0	0
13	1	44	0	22.04	20.51	2	2	26	33	2	3	1	1	3	3	2	2	1	1	0	0	0	0	0	0	1	0	1	0	2	2	0	1	1	0	0
14	1	68	0	27.34	23.05	3	2	29	29	2	2	1	1	2	2	1	1	1	1	0	0	0	0	0	0	1	0	1	0	3	3	1	1	1	0	0
15	1	51	0	24.39	15.63	3	1	23	26	1	2	1	1	2	3	3	3	1	1	0	0	0	0	0	0	1	0	1	0	2	2	0	1	1	0	0
13	2	3	0	19.49	24.44	2	3	32	28	3	2	1	1	3	2	1	1	1	1	0	1	0	1	0	1	1	0	1	0	1	1	1	1	1	0	0
15	1	62	0	24.22	19.72	3	2	29	31	2	3	1	1	4	4	6	6	0	0	0	0	0	0	0	1	1	0	0	0	3	3	1	1	1	0	0
12	1	194	1	24.84	21.88	3	2	26	33	2	3	1	1	4	4	6	6	0	1	0	0	0	0	0	0	1	0	0	0	6	7	1	1	1	0	0
12	1	67	0	24.24	20.7	3	2	25	25	2	2	1	1	3	3	3	6	1	1	0	0	0	0	0	0	1	0	1	0	3	3	0	1	1	0	0
13	1	154	0	24.17	21.33	3	2	28	27	2	2	1	1	4	4	3	3	1	1	0	0	0	0	0	0	0	0	0	0	5	6	0	1	1	0	0
14	1	38	0	25.95	23.63	3	2	29	30	2	3	1	1	4	4	6	6	0	0	0	0	0	1	0	0	1	0	1	0	2	2	1	1	1	0	0
13	1	57	0	19.59	23.31	2	2	23	27	1	2	1	1	4	4	6	6	0	0	0	0	0	0	0	0	1	0	1	0	2	2	0	1	1	0	0
13	1	72	0	18.37	23.63	1	2	22	22	1	1	1	1	3	2	2	2	1	1	0	0	0	0	0	0	1	0	1	0	3	3	1	1	1	0	0
13	1	10	0	23.08	24.97	2	3	28	28	2	2	1	1	3	4	6	6	1	1	0	0	0	0	0	0	0	0	0	0	1	1	0	1	1	0	0
13	1	12	0	23.66	20.96	2	2	22	28	1	2	1	1	2	2	1	1	1	1	0	0	0	0	0	0	0	0	0	0	1	1	0	1	1	0	0
14	2	90	0	20.76	22.22	2	2	21	26	1	2	1	1	2	3	1	1	1	1	0	0	0	1	0	0	1	0	1	0	3	3	0	1	1	0	0
14	1	67	0	19.71	19.53	2	2	21	24	1	1	1	1	3	3	3	3	1	1	0	0	0	0	0	2	0	0	0	0	3	3	0	1	1	0	0
13	1	0	0	25.35	23.11	3	2	23	24	1	1	1	1	3	3	3	3	1	1	0	0	0	0	0	0	0	0	0	0	1	1	0	1	1	0	0
14	1	39	0	23.66	23.44	2	2	24	23	1	1	1	1	3	3	6	2	0	1	0	1	0	1	0	0	0	0	0	0	2	2	0	1	1	0	1
14	2	13	0	21.97	19.52	2	2	27	33	2	3	1	1	2	2	1	1	1	1	0	0	0	0	0	0	1	0	0	0	1	1	1	1	1	0	0
12	1	55	0	27.68	25.07	3	3	29	30	2	3	1	1	3	3	6	6	1	1	0	0	0	0	0	0	1	0	1	0	2	2	1	1	1	0	0
13	1	14	0	21.71	25.08	2	3	27	28	2	2	1	1	2	2	3	3	1	1	0	0	0	1	0	0	1	0	1	0	1	1	1	1	1	0	0
12	1	20	0	26.35	21.85	3	2	28	29	2	2	1	1	3	3	1	1	1	1	0	1	0	1	0	0	1	0	1	0	1	1	1	1	1	0	0
13	1	18	0	19.49	20.44	2	2	26	27	2	2	1	1	2	3	1	1	1	1	0	0	0	0	0	0	1	0	1	0	1	1	1	1	1	0	0
14	1	18	0	26.29	18	3	1	23	25	1	2	1	1	3	3	1	1	1	1	0	1	0	1	0	0	0	0	0	0	1	1	0	1	1	0	0
12	1	35	0	23.36	20.03	2	2	29	28	2	2	1	1	4	3	3	3	1	1	0	0	0	0	0	0	1	0	1	0	2	2	0	1	1	0	0
14	1	35	0	29.05	22.96	3	2	25	27	2	2	1	1	3	4	3	3	1	1	0	0	0	0	0	0	0	0	0	0	2	2	0	1	1	0	0
14	1	217	1	20.48	22.6	2	2	23	23	1	1	1	1	3	3	3	3	1	1	0	0	0	0	0	0	0	0	0	0	8	8	0	1	1	0	0
14	1	77	0	22.49	28.4	2	3	27	29	2	2	1	1	2	2	2	1	1	1	0	0	0	0	0	1	1	0	1	0	3	3	1	1	1	0	0
19	1	21	0	19.59	18.43	2	1	24	25	1	2	1	1	3	3	2	2	1	1	0	0	0	0	0	0	0	0	0	0	1	1	0	1	1	0	0
11	1	21	0	18.34	20.63	1	2	26	27	2	2	1	1	2	1	3	3	1	1	0	0	0	0	0	0	1	0	1	0	1	1	0	1	1	0	0
10	1	14	0	23.53	22.41	2	2	25	30	2	3	1	1	2	2	2	2	1	1	0	0	0	0	0	0	1	0	1	0	1	1	1	1	1	0	0
14	1	94	0	18.44	18.73	1	2	24	27	1	2	1	1	4	4	6	6	1	1	0	1	0	0	0	0	0	0	0	0	4	4	0	1	1	0	0
13	1	45	0	22.23	19.48	2	2	25	25	2	2	1	1	4	4	1	6	1	0	0	0	0	0	0	0	1	0	1	0	2	2	0	1	1	0	0
13	1	57	0	25.08	25.39	3	3	22	25	1	2	1	1	2	3	1	1	1	1	0	0	0	0	0	0	1	0	1	0	2	2	0	1	1	0	0
13	1	156	0	20.76	17.48	2	1	26	26	2	2	1	1	2	2	1	1	1	1	0	0	0	0	0	1	0	0	0	0	6	6	0	1	1	0	1
13	1	234	1	19.47	19.74	2	2	26	31	2	3	1	1	2	4	1	1	1	1	0	0	0	0	0	0	0	0	0	0	10	8	0	1	1	0	1
13	1	77	0	20.7	27.29	2	3	20	26	1	2	1	1	3	2	1	1	1	1	0	0	0	0	0	0	0	0	0	0	3	3	0	1	1	0	1
13	1	14	0	20.24	22.04	2	2	20	24	1	1	1	1	2	2	1	1	1	1	0	0	0	0	1	1	0	0	0	0	1	1	0	1	1	0	0
12	2	175	0	24.22	18.18	3	1	26	27	2	2	1	1	2	2	1	1	1	1	0	0	0	0	0	0	1	0	1	0	6	6	0	1	1	0	0
13	1	9	0	20.07	21.48	2	2	23	24	1	1	1	1	2	3	7	7	1	1	0	0	0	1	0	1	0	0	0	0	1	1	0	1	1	0	0
13	1	92	0	23.44	26.67	2	3	20	23	1	1	1	1	2	2	1	1	1	1	0	1	0	1	0	1	1	0	0	0	4	4	1	1	1	0	0
13	1	28	0	28.4	21.76	3	2	25	25	2	2	1	1	2	2	2	2	1	1	0	0	0	0	0	1	1	0	1	0	2	1	1	1	1	0	0
13	1	221	1	22.76	25.39	2	3	26	25	2	2	1	1	2	2	1	1	1	1	0	0	0	0	0	0	1	0	0	0	10	8	1	1	1	0	0
13	1	17	0	21.63	22.19	2	2	24	22	1	1	1	1	2	2	1	1	1	1	0	1	0	0	0	0	1	0	0	0	1	1	1	1	1	0	0
13	1	29	0	20.96	17.85	2	1	25	24	2	1	1	1	2	2	7	7	1	1	0	1	0	0	0	1	1	0	1	0	2	1	0	1	1	0	0
13	1	28	0	20.76	19.53	2	2	25	25	2	2	1	1	4	4	1	1	1	1	0	0	1	0	0	0	1	0	0	0	2	1	1	1	1	0	0
14	1	20	0	24.74	23.62	3	2	35	33	4	3	1	1	2	2	1	1	1	1	0	1	0	1	0	1	0	0	0	0	1	1	0	1	1	0	0
13	1	9	0	21.36	24.22	2	3	21	23	1	1	1	1	2	2	1	1	1	1	0	0	0	0	0	0	1	0	1	0	1	1	1	1	1	0	0
14	1	9	0	19.83	21.78	2	2	22	26	1	2	1	1	2	2	1	1	1	1	0	1	0	1	0	1	1	0	1	0	1	1	0	1	1	0	0
14	1	0	0	19.84	25.63	2	3	25	25	2	2	1	1	3	3	7	7	0	0	0	0	0	0	0	0	1	0	0	0	1	1	1	1	1	0	0
14	1	5	0	22.2	18.37	2	1	24	24	1	1	1	1	2	2	1	1	1	1	0	0	0	0	0	0	1	0	0	0	1	1	1	1	1	0	0
15	1	33	0	18.81	18.82	2	2	41	41	4	4	1	1	1	1	1	1	1	1	0	1	0	1	0	1	1	0	1	0	2	2	1	1	1	0	0
12	1	54	0	23.24	25.15	2	3	25	24	2	1	1	1	3	3	1	1	1	1	0	0	0	0	0	1	1	0	1	0	2	2	0	1	1	0	1
14	1	152	0	20.07	22.67	2	2	25	33	2	3	1	1	2	2	1	1	1	1	0	1	0	1	0	1	1	0	1	0	6	6	0	1	1	0	1
14	1	5	0	18.78	22.43	2	2	32	29	3	2	1	1	2	3	1	2	1	1	0	1	0	1	0	1	1	0	1	0	1	1	0	1	1	0	1
16	1	160	0	23.99	19.14	2	2	29	28	2	2	1	1	4	4	6	6	0	0	0	0	0	1	0	1	1	0	1	0	7	6	0	1	1	0	1
13	1	3	0	26.89	19.47	3	2	26	25	2	2	1	1	2	2	7	7	1	1	0	0	0	0	0	1	0	0	0	0	1	1	0	1	1	0	0
13	1	146	0	19.96	19.43	2	2	26	24	2	1	1	1	4	4	1	1	1	1	0	0	0	0	0	0	0	0	0	0	4	5	0	1	1	0	0
13	1	5	0	24.16	19.53	3	2	27	29	2	2	1	1	4	4	6	3	1	0	0	0	0	0	0	0	0	0	0	0	1	1	0	1	1	0	1
12	1	40	0	19.72	24.44	2	3	24	23	1	1	1	1	3	4	3	5	1	1	0	0	0	1	0	1	0	0	0	0	2	2	0	1	1	0	1
13	1	30	0	21.3	24.61	2	3	23	22	1	1	1	1	2	2	1	1	1	1	0	0	0	1	0	0	1	0	1	0	2	1	1	1	1	0	1
14	1	44	0	23.23	18.73	2	2	22	23	1	1	1	1	2	2	1	1	1	1	0	0	0	1	0	0	1	0	0	0	2	2	1	1	1	0	1
13	1	16	0	23.15	22.77	2	2	29	27	2	2	1	1	3	3	2	2	1	1	0	0	0	0	0	0	1	0	0	0	1	1	1	1	1	0	1
12	1	177	0	20.76	21.29	2	2	28	27	2	2	1	1	2	4	4	6	1	1	0	0	0	0	0	1	0	0	0	0	7	6	0	1	1	0	0
13	1	6	0	20.28	20.61	2	2	26	24	2	1	1	1	2	3	3	3	1	1	0	0	0	0	0	0	0	0	0	0	1	1	0	1	1	0	0
13	1	30	0	20.76	17.78	2	1	26	28	2	2	1	1	4	4	6	6	0	0	0	0	0	0	0	0	0	0	0	0	2	1	0	1	1	0	0
12	1	131	0	26.94	22.03	3	2	25	26	2	2	1	1	3	3	1	1	1	1	0	1	0	0	0	0	0	0	0	0	5	5	0	1	1	0	1
12	1	259	1	21.8	21.79	2	2	24	23	1	1	1	1	2	2	3	3	1	1	0	1	0	0	0	0	1	0	1	0	9	9	0	1	1	0	0
13	1	4	0	22.04	20.31	2	2	22	26	1	2	1	1	3	3	1	1	1	1	0	0	0	0	0	0	0	0	0	0	1	1	0	1	1	0	0
13	1	3	0	23.03	24.89	2	3	27	27	2	2	1	1	2	2	1	1	1	1	0	0	0	0	0	0	1	0	0	0	1	1	1	1	1	0	0
12	1	1	0	22.49	25.97	2	3	23	26	1	2	1	1	3	3	2	1	0	1	0	0	0	0	0	0	1	0	0	0	1	1	1	1	1	0	0
13	1	11	0	23.03	23.01	2	2	28	30	2	3	1	1	2	2	1	1	1	1	0	0	0	0	0	0	1	0	0	0	1	1	1	1	1	0	0
15	1	41	0	22.49	17.01	2	1	32	30	3	3	1	1	4	2	3	3	1	1	0	0	0	0	0	0	1	0	1	0	2	2	0	1	1	0	0
14	1	82	0	22.49	20.83	2	2	25	28	2	2	1	1	4	3	3	3	1	1	0	0	0	0	0	0	1	0	1	0	3	3	0	1	1	0	0
12	1	240	1	23.88	25.64	2	3	24	28	1	2	1	1	2	3	3	3	1	1	0	0	0	0	0	0	0	0	0	0	9	8	0	1	1	0	0
14	1	206	1	17.3	19.14	1	2	26	29	2	2	1	1	3	3	2	2	1	1	0	0	0	0	0	0	0	0	0	0	7	7	0	1	1	0	0
14	1	211	1	17.84	19.14	1	2	25	26	2	2	1	1	4	4	6	6	1	1	0	0	0	1	0	1	1	1	0	0	8	8	0	1	1	0	1
15	1	52	0	19.83	20.4	2	2	22	22	1	1	1	1	2	2	1	1	1	1	0	0	0	0	0	1	1	0	1	0	2	2	0	1	1	0	0
14	1	69	0	20.96	19.96	2	2	25	25	2	2	1	1	1	1	1	1	1	1	0	0	0	1	0	0	0	0	0	0	3	3	0	1	1	0	1
13	1	80	0	26.89	19.53	3	2	26	30	2	3	1	1	3	3	2	2	1	1	0	0	0	0	0	0	1	1	0	0	3	3	0	1	1	0	1
13	1	27	0	27.04	19.1	3	2	21	26	1	2	1	1	2	2	1	1	1	1	0	0	0	0	0	0	0	0	0	0	2	1	0	1	1	0	0
14	1	34	0	21.3	21.93	2	2	23	25	1	2	1	1	2	2	1	1	1	1	0	0	0	1	0	0	0	0	0	0	2	2	0	1	1	0	0
12	1	82	0	25.4	22.1	3	2	21	25	1	2	1	1	3	3	7	3	1	1	0	1	0	1	0	0	1	0	1	0	3	3	0	1	1	0	0
13	1	18	0	23.66	21.36	2	2	24	29	1	2	1	1	4	3	2	1	1	1	0	0	0	0	0	0	1	0	1	0	1	1	1	1	1	0	0
14	1	27	0	18.34	17.97	1	1	23	22	1	1	1	1	2	2	1	1	1	1	0	0	0	0	0	0	1	0	1	0	2	1	0	1	1	0	1
13	1	15	0	25.81	24.97	3	3	29	32	2	3	1	1	3	3	1	1	1	1	0	0	0	0	0	0	1	0	0	0	1	1	1	1	1	0	0
14	1	14	0	25.83	21.48	3	2	23	27	1	2	1	1	4	4	3	3	1	1	0	1	0	1	0	1	0	0	0	0	1	1	0	1	1	0	0
13	1	11	0	18.13	20	1	2	25	27	2	2	1	1	4	4	6	6	0	0	0	0	0	0	0	0	1	0	1	0	1	1	0	1	1	0	1
12	1	141	0	18.21	17.21	1	1	21	22	1	1	1	1	2	2	1	1	1	1	0	0	0	1	0	0	1	0	1	0	5	5	0	1	1	0	1
14	1	80	0	24.22	20.81	3	2	27	27	2	2	1	1	4	4	6	6	1	0	0	0	0	0	0	1	0	0	0	0	3	3	0	1	1	0	1
14	1	11	0	20.76	22.86	2	2	28	30	2	3	1	1	2	2	1	1	1	1	0	0	0	0	0	1	1	0	0	0	1	1	1	1	1	0	0
13	1	61	0	23.88	27.34	2	3	28	29	2	2	1	1	3	3	1	1	1	1	0	0	0	0	0	1	1	0	1	0	3	3	1	1	1	0	1
13	1	134	0	23.39	21.77	2	2	25	25	2	2	1	1	3	3	3	3	1	1	0	0	0	0	0	0	1	0	1	0	5	5	0	1	1	0	0
15	1	56	0	19.03	22.46	2	2	27	26	2	2	1	1	2	4	2	6	1	0	0	0	0	1	0	1	1	0	1	0	2	2	0	1	1	0	0
13	1	63	0	22.86	20.81	2	2	23	24	1	1	1	1	4	4	6	6	0	0	0	0	0	0	0	0	0	0	0	0	2	3	0	1	1	0	0
14	1	85	0	22.04	22.31	2	2	20	24	1	1	1	1	3	3	2	2	1	1	0	0	0	0	1	1	0	0	0	0	3	3	0	1	1	0	1
15	1	130	0	26.82	21.48	3	2	26	28	2	2	1	1	2	2	1	1	1	1	0	0	0	0	1	1	1	0	1	0	5	5	0	1	1	0	0
15	1	79	0	17.63	22.22	1	2	23	25	1	2	1	1	2	2	1	1	1	1	0	0	0	1	0	1	1	0	1	0	3	3	0	1	1	0	0
14	1	113	0	25.61	25.78	3	3	29	32	2	3	1	1	2	2	1	1	1	1	0	0	0	0	0	0	1	0	1	0	4	4	1	1	1	0	0
14	1	64	0	18.07	21.48	1	2	20	23	1	1	1	1	2	2	3	3	1	1	0	0	0	0	0	1	1	0	1	0	3	3	0	1	1	0	0
14	1	70	0	20.57	20.44	2	2	25	26	2	2	1	1	2	2	1	3	1	1	0	0	0	1	0	0	0	0	0	0	3	3	0	1	1	0	0
13	1	84	0	22.2	17.22	2	1	22	22	1	1	1	1	2	2	1	1	1	1	0	0	0	0	0	0	0	0	0	0	3	3	0	1	1	0	0
14	1	120	0	19.59	19.81	2	2	20	23	1	1	1	1	3	3	1	1	1	1	0	0	0	0	1	1	1	0	1	0	5	4	0	1	1	0	1
13	1	191	1	19.91	19.29	2	2	23	22	1	1	1	1	3	4	1	1	1	1	0	1	0	0	1	1	1	0	1	0	7	7	0	1	1	0	1
13	2	65	0	22.35	21.09	2	2	27	35	2	4	1	1	2	2	1	1	1	1	0	1	0	1	0	1	1	0	0	0	2	3	1	1		0	1
13	1	55	0	20.76	19.14	2	2	25	25	2	2	1	1	3	3	1	1	1	1	0	0	0	1	0	1	1	0	1	0	2	2	1	1	1	0	1
13	1	73	0	20.28	22.03	2	2	24	24	1	1	1	1	3	3	1	1	1	1	0	0	0	0	0	0	1	0	1	0	3	3	1	1	1	0	1
14	1	83	0	20.76	17.63	2	1	21	25	1	2	1	1	2	2	2	1	1	1	0	0	0	1	0	1	1	0	0	0	3	3	1	1	1	0	1
14	1	91	0	21.48	24.03	2	3	26	32	2	3	1	1	1	2	1	1	1	1	0	0	0	0	0	0	1	0	0	0	4	4	1	1	1	0	1
13	1	100	0	29.76	26.56	3	3	31	34	3	3	1	1	2	2	1	1	1	1	0	0	0	0	0	0	1	0	1	0	4	4	1	1	1	0	1
16	1	72	0	22.72	24.77	2	3	26	31	2	3	1	1	2	2	1	1	1	1	0	0	0	0	0	0	1	0	1	0	3	3	1	1	1	0	1
15	1	55	0	26.12	24.75	3	3	25	32	2	3	1	1	2	2	1	1	1	1	0	0	0	0	0	1	1	0	0	0	2	2	1	1	1	0	0
13	1	67	0	22.09	21.91	2	2	32	36	3	4	1	1	2	2	1	1	1	1	0	0	0	0	0	2	1	0	1	0	3	3	1	1	1	0	0
13	1	74	0	22.41	23.44	2	2	40	37	4	4	1	1	2	3	1	1	1	1	0	1	0	1	1	0	1	0	0	0	3	3	1	1	1	0	0
15	1	49	0	20.57	21.5	2	2	25	28	2	2	1	1	3	3	1	1	1	1	0	0	0	0	1	0	1	0	1	0	2	2	1	1	1	0	0
13	1	64	0	21.26	19.47	2	2	22	22	1	1	1	1	3	3	1	1	1	1	0	1	0	1	1	0	0	0	0	0	3	3	0	1	1	0	0
15	1	63	0	23.26	20.57	2	2	34	34	3	3	1	1	3	2	1	1	1	1	0	0	0	0	0	0	1	0	0	0	3	3	1	1	1	1	0
14	1	79	0	18.65	22.31	2	2	24	26	1	2	1	1	2	2	1	1	1	1	0	0	0	1	0	0	1	0	0	0	3	3	1	1	1	0	0
14	1	69	0	19	19.63	2	2	23	25	1	2	1	1	3	3	1	1	1	1	0	0	0	0	0	0	1	0	0	0	3	3	1	1	1	0	0
15	1	75	0	19.72	22.22	2	2	27	36	2	4	1	1	3	3	1	1	0	1	0	0	0	0	0	0	1	0	1	0	3	3	1	1	1	0	0
14	1	64	0	26.99	21.09	3	2	24	25	1	2	1	1	3	3	1	1	1	1	0	0	0	0	0	0	1	0	0	0	3	3	1	1	1	0	0
13	1	39	0	23.14	22.04	2	2	24	28	1	2	1	1	3	3	1	1	1	1	0	0	0	0	0	0	1	0	0	0	2	2	1	1	1	0	0
13	1	43	0	24.51	20.81	3	2	25	24	2	1	1	1	2	2	1	1	1	1	0	0	0	0	0	0	1	0	0	0	2	2	1	1	1	0	0
14	1	67	0	23.6	22.03	2	2	22	25	1	2	1	1	4	4	2	1	1	1	0	0	0	0	0	0	1	0	0	0	3	3	1	1	1	0	0
13	1	63	0	24.86	24.14	3	3	22	25	1	2	1	1	2	2	1	1	1	1	0	0	0	0	0	0	1	0	0	0	3	3	1	1	1	0	0
14	1	79	0	22.49	22.22	2	2	23	25	1	2	1	1	3	2	1	1	1	1	0	0	0	0	0	0	1	0	0	0	3	3	1	1	1	0	0
13	1	65	0	23.81	22.43	2	2	39	40	4	4	1	1	2	2	1	1	1	1	0	0	0	0	0	0	1	0	0	0	3	3	1	1	1	0	0
14	1	76	0	23.18	23.12	2	2	20	23	1	1	1	1	2	2	1	1	1	1	0	0	0	0	0	0	1	0	0	0	3	3	1	1	1	0	0
14	1	2	0	26.17	24.44	3	3	25	26	2	2	1	1	4	4	1	1	1	1	0	0	0	0	0	0	0	0	0	0	1	1	0	1	1	0	0
13	1	68	0	19.96	20.31	2	2	22	27	1	2	1	1	2	2	1	1	1	1	0	0	0	0	0	0	1	0	0	0	3	3	1	1	1	0	0
14	1	62	0	26.08	18.34	3	1	25	32	2	3	1	1	2	2	1	1	1	1	0	0	0	0	0	0	1	0	0	0	3	3	1	1	1	0	0
13	1	19	0	23.53	20.81	2	2	25	30	2	3	1	1	2	2	7	1	0	1	0	0	0	1	0	0	0	0	0	0	1	1	0	1	1	0	0
13	1	36	0	18.37	16.82	1	1	20	26	1	2	1	1	2	2	1	1	1	1	0	1	0	1	0	0	0	0	0	0	2	2	0	1	1	0	1
14	1	17	0	19.96	22.58	2	2	21	22	1	1	1	1	3	3	2	2	1	1	0	0	0	0	0	0	1	0	1	0	1	1	0	1	1	0	1
13	1	18	0	19.28	21.63	2	2	24	25	1	2	1	1	3	3	1	1	1	1	0	0	0	0	0	0	0	0	0	0	1	1	0	1	1	0	0
12	1	77	0	30.48	19.53	3	2	24	22	1	1	1	1	4	4	1	1	1	1	0	1	0	1	0	0	0	0	0	0	4	3	0	1	1	0	1
12	1	42	0	24.51	27.77	3	3	27	30	2	3	1	1	2	2	1	1	1	1	0	0	0	1	0	0	1	0	0	0	2	2	1	1	1	0	1
13	1	60	0	19.03	22.19	2	2	22	25	1	2	1	1	2	2	1	1	1	1	0	0	0	1	0	0	1	0	1	0	3	2	1	1	1	0	1
13	1	175	0	27.34	19.63	3	2	22	27	1	2	1	1	4	4	6	6	0	0	0	1	0	0	0	0	0	0	0	0	6	6	0	1	1	0	0
13	1	132	0	24.61	27.34	3	3	28	32	2	3	1	1	3	3	1	1	1	1	0	0	0	0	0	0	1	0	1	0	5	5	1	1	1	0	1
14	1	159	0	22.04	22.06	2	2	33	33	3	3	1	1	2	2	1	1	1	1	0	0	0	1	0	1	1	0	0	0	6	6	1	1	1	0	1
11	1	92	0	26.57	21.23	3	2	25	27	2	2	1	1	4	2	6	6	0	0	0	0	0	0	0	0	1	0	1	0	4	4	0	1	1	0	0
13	1	96	0	19.05	18.73	2	2	24	24	1	1	1	1	3	4	3	3	1	1	0	0	0	0	0	0	1	0	1	0	4	4	0	1	1	0	0
13	1	266	1	20.58	22.27	2	2	22	25	1	2	1	1	2	3	1	1	1	1	0	0	0	0	0	1	1	1	0	0	9	9	0	1	1	0	0
14	1	49	0	25.39	18.37	3	1	23	23	1	1	1	1	3	3	3	3	1	1	0	0	0	0	0	0	0	0	0	0	2	2	0	1	1	0	0
13	1	81	0	24.09	20.03	3	2	20	23	1	1	1	1	1	2	3	3	1	1	0	0	0	0	0	0	0	0	0	0	3	3	0	1	1	0	0
14	1	120	0	19.03	18.36	2	1	27	25	2	2	1	1	4	3	3	3	1	1	0	0	0	0	0	0	0	0	0	0	5	4	0	1	1	0	0
14	1	20	0	20.2	16.56	2	1	22	26	1	2	1	1	4	3	3	3	1	1	0	0	0	0	0	0	0	0	0	0	1	1	0	1	1	0	0
12	1	9	0	19.96	25.71	2	3	24	28	1	2	1	1	3	2	3	3	1	1	0	0	0	0	0	0	1	0	1	0	1	1	1	1	1	0	0
14	1	76	0	22.04	20.83	2	2	24	26	1	2	1	1	2	2	1	1	1	1	0	0	0	1	0	1	1	0	0	0	3	3	1	1	1	0	0
16	1	162	0	23.31	19.92	2	2	29	32	2	3	1	1	3	3	3	3	1	1	0	0	0	0	0	0	0	0	0	0	6	6	0	1	1	0	0
14	1	49	0	20.9	18.73	2	2	25	25	2	2	1	1	4	4	6	6	0	1	0	0	0	0	0	0	0	0	0	0	2	2	0	1	1	0	0
13	1	9	0	21.14	24.97	2	3	33	30	3	3	1	1	2	3	6	3	1	1	0	0	0	0	0	0	1	0	1	0	1	1	0	1	1	0	0
13	1	4	0	26.57	22.86	3	2	22	27	1	2	1	1	3	3	2	5	1	1	0	0	0	0	0	0	1	0	1	0	1	1	0	1	1	0	1
13	1	9	0	23.05	20	2	2	30	30	3	3	1	1	2	3	1	3	1	1	0	0	0	0	0	0	0	0	0	0	1	1	0	1	1	0	0
14	1	13	0	20.76	23.59	2	2	23	26	1	2	1	1	2	2	1	1	1	1	0	0	0	0	0	1	0	0	0	0	1	1	0	1	1	0	1
15	1	1	0	19.53	22.22	2	2	23	25	1	2	1	1	2	1	1	1	1	1	0	0	0	1	1	1	0	0	0	0	1	1	0	1	1	0	1
15	1	12	0	19.96	16.02	2	1	23	24	1	1	1	1	3	3	2	2	1	1	0	0	0	0	1	1	0	0	0	0	1	1	0	1	1	0	1
13	1	21	0	25.56	19.23	3	2	25	26	2	2	1	1	4	3	1	1	1	1	0	0	0	0	0	0	0	0	0	0	1	1	0	1	1	0	0
15	1	46	0	24.22	18.36	3	1	22	26	1	2	1	1	3	4	1	6	1	0	0	1	0	0	0	0	0	0	0	0	2	2	0	1	1	0	0
15	1	16	0	25.48	20.43	3	2	26	34	2	3	1	1	2	2	1	1	1	1	0	0	0	0	0	0	1	0	1	0	1	1	1	1	1	0	0
13	1	6	0	20.08	22.66	2	2	31	35	3	4	1	1	2	2	3	7	0	0	0	0	0	1	0	1	1	0	1	0	1	1	0	1	1	0	1
14	1	104	0	22.06	22.68	2	2	20	24	1	1	1	1	3	2	2	1	1	1	0	1	0	1	1	1	1	0	1	0	4	4	0	1	1	0	0
14	1	5	0	23.46	20.7	2	2	24	23	1	1	1	1	3	3	2	2	1	1	0	0	0	0	0	0	0	0	0	0	1	1	0	1	1	0	0
14	1	80	0	25.39	24.44	3	3	38	42	4	4	1	1	2	2	1	1	1	1	0	1	0	1	0	2	1	0	0	0	4	3	1	1	1	0	0
12	1	32	0	27.76	21.63	3	2	23	24	1	1	1	1	3	3	2	2	1	1	0	0	0	1	0	0	0	0	0	0	2	2	0	1	1	0	0
13	1	73	0	19.61	23.44	2	2	26	26	2	2	1	1	3	3	1	1	1	1	0	0	0	1	0	1	1	0	0	0	3	3	0	1	1	0	1
16	1	90	0	26.67	27.69	3	3	27	32	2	3	1	1	2	2	1	1	1	1	0	1	0	1	0	0	1	0	1	0	4	3	0	1	1	0	1
13	1	132	0	20.32	18.86	2	2	33	38	3	4	1	1	4	4	1	1	1	1	0	0	0	1	0	0	1	0	0	0	5	5	0	1	1	0	1
14	1	201	1	26.78	21.78	3	2	21	24	1	1	1	1	2	2	1	1	1	1	0	0	0	0	0	0	1	0	1	0	8	7	1	1	1	0	1
14	1	87	0	29.41	23.63	3	2	26	30	2	3	1	1	4	2	6	1	0	1	0	0	0	0	0	0	1	0	1	0	3	3	1	1	1	0	1
12	1	91	0	33.03	20.55	3	2	23	27	1	2	1	1	4	4	7	6	1	1	0	0	0	0	0	0	0	0	0	0	4	4	0	1	1	0	1
13	1	71	0	16.9	17.26	1	1	23	23	1	1	1	1	1	3	1	1	1	1	0	0	0	0	0	0	1	0	1	0	3	3	0	1	1	0	0
13	1	288	1	20.42	24.03	2	3	20	24	1	1	1	1	2	2	3	7	1	1	0	1	0	1	0	0	0	0	0	0	11	10	0	1	1	0	1
13	1	77	0	24.49	19.23	3	2	25	26	2	2	1	1	2	2	1	1	1	1	0	0	0	1	0	1	1	0	1	0	3	3	1	1	1	0	1
14	1	77	0	21.8	19.15	2	2	24	28	1	2	1	1	3	3	1	1	1	1	0	0	0	0	0	0	1	0	1	0	3	3	0	1	1	0	1
14	1	43	0	25.25	26.17	3	3	24	26	1	2	1	1	2	3	1	1	1	1	0	0	0	1	0	0	1	0	1	0	2	2	0	1	1	0	1
13	1	39	0	24.49	21.64	3	2	21	25	1	2	1	1	2	3	3	5	1	1	0	0	0	1	0	0	1	0	1	0	2	2	0	1	1	0	1
11	1	37	0	20.57	20.03	2	2	25	24	2	1	1	1	3	1	2	3	1	1	0	1	0	1	0	0	1	0	1	0	2	2	0	1	1	0	0
13	1	35	0	22.41	20.31	2	2	32	31	3	3	1	1	3	3	4	4	1	1	0	0	0	0	0	0	1	0	1	0	2	2	0	1	1	0	0
12	1	30	0	20.82	21.08	2	2	20	23	1	1	1	1	2	2	1	1	1	1	0	0	0	0	0	1	1	0	0	0	2	1	1	1	1	0	0
13	1	60	0	19.38	17.09	2	1	26	28	2	2	1	1	4	4	1	1	1	1	0	0	0	0	0	0	1	0	1	0	3	2	1	1	1	0	0
13	1	0	0	33.2	21.23	3	2	30	32	3	3	1	1	2	2	1	1	1	1	0	0	0	0	0	0	1	0	1	0	1	1	1	1	1	0	0
13	1	14	0	21.77	19.15	2	2	36	41	4	4	1	1	2	2	2	1	1	1	0	0	0	0	0	0	1	0	1	0	1	1	1	1	1	0	0
14	1	8	0	25.89	26.3	3	3	32	35	3	4	1	1	2	2	1	1	1	1	0	0	0	0	0	0	1	0	1	0	1	1	1	1	1	0	0
13	1	1	0	18.78	21.48	2	2	34	38	3	4	1	1	2	2	1	1	1	1	0	0	0	0	0	0	0	0	0	0	1	1	0	1	1	0	0
13	1	1	0	19.61	19.29	2	2	31	34	3	3	1	1	2	2	1	1	1	1	0	0	0	0	0	0	1	0	1	0	1	1	1	1	1	0	0
13	1	7	0	21.63	25.08	2	3	25	27	2	2	1	1	2	2	1	1	1	1	0	0	0	0	0	0	0	0	0	0	1	1	0	1	1	0	0
12	1	6	0	18.37	20.4	1	2	20	25	1	2	1	1	2	2	1	1	1	1	0	0	0	0	0	0	0	0	0	0	1	1	0	1	1	0	0
13	1	16	0	23.03	22.89	2	2	23	27	1	2	1	1	2	2	1	1	1	1	0	0	0	0	0	0	0	0	0	0	1	1	0	1	1	0	0
13	1	57	0	18.37	20.45	1	2	21	22	1	1	1	1	4	4	1	1	1	1	0	0	0	0	0	0	0	0	0	0	2	2	0	1	1	0	0
14	1	2	0	21.67	24.97	2	3	25	27	2	2	1	1	2	2	1	1	1	1	0	0	0	0	0	0	1	0	0	0	1	1	1	1	1	0	0
12	1	50	0	23.03	24.03	2	3	26	36	2	4	1	1	2	2	1	1	1	1	0	0	0	0	0	0	0	0	0	0	2	2	0	1	1	0	0
13	1	1	0	24.8	22.89	3	2	25	28	2	2	1	1	2	1	1	1	1	1	0	0	0	0	0	0	1	0	1	0	1	1	0	1	1	0	0
12	1	1	0	22.84	20.31	2	2	31	32	3	3	1	1	2	2	1	1	1	1	0	0	0	0	0	0	1	0	0	0	1	1	1	1	1	0	0
14	1	6	0	19.13	21.63	2	2	26	26	2	2	1	1	2	2	1	1	1	1	0	0	0	0	0	0	0	0	0	0	1	1	0	1	1	0	0
13	1	191	1	18.59	26.04	2	3	32	35	3	4	1	1	2	2	1	1	1	1	0	0	0	0	0	0	1	0	1	0	6	7	1	1	1	0	0
14	1	53	0	21.94	20.96	2	2	26	27	2	2	1	1	3	3	2	2	1	1	0	0	0	0	0	0	1	0	0	0	2	2	1	1	1	0	1
15	1	133	0	23.81	22.43	2	2	25	30	2	3	1	1	4	4	1	1	1	1	0	1	0	1	0	1	1	0	1	0	6	5	1	1	1	0	1
14	1	41	0	21.72	20.03	2	2	21	25	1	2	1	1	2	2	1	1	1	1	0	1	0	1	0	0	0	0	0	0	2	2	0	1	1	0	0
12	1	107	0	18.61	29.3	2	3	24	27	1	2	1	1	4	4	2	2	1	1	0	1	0	1	0	1	0	0	0	0	5	4	0	1	1	0	1
13	1	18	0	21.6	22.86	2	2	24	24	1	1	1	1	4	4	7	6	1	1	0	0	0	0	0	0	1	0	1	0	1	1	0	1	1	0	1
14	1	10	0	19.27	20.03	2	2	23	23	1	1	1	1	2	4	1	1	1	1	0	0	0	1	0	0	0	0	0	0	1	1	0	1	1	0	0
15	1	0	0	27.36	20.2	3	2	28	33	2	3	1	1	3	3	1	1	1	1	0	0	0	0	0	1	1	0	0	0	1	1	1	1	1	0	1
14	1	104	0	20.05	20.2	2	2	24	24	1	1	1	1	3	3	1	1	1	1	0	0	0	0	0	0	0	0	0	0	5	4	0	1	1	0	1
13	1	76	0	25.71	21.64	3	2	20	23	1	1	1	1	3	2	1	1	1	1	0	0	0	1	0	0	1	0	1	0	3	3	0	1	1	0	1
13	1	15	0	25.95	19.23	3	2	22	24	1	1	1	1	2	2	1	1	1	1	0	1	0	1	0	1	0	0	0	0	1	1	0	1	1	0	0
12	1	5	0	19.26	19.53	2	2	20	24	1	1	1	1	2	3	1	1	1	1	0	0	0	1	0	0	1	0	0	0	1	1	1	1	1	0	0
13	1	0	0	17.3	19.05	1	2	25	24	2	1	1	1	4	4	6	6	1	1	0	1	0	1	0	0	1	0	1	0	1	1	0	1	1	0	1
13	1	15	0	23.88	17.63	2	1	28	26	2	2	1	1	3	3	1	1	1	1	0	0	0	0	0	0	1	0	1	0	1	1	0	1	1	0	1
12	1	2	0	24.62	19.49	3	2	22	23	1	1	1	1	4	4	6	6	0	0	0	0	0	0	0	1	0	0	0	0	1	1	0	1	1	0	1
13	1	2	0	25.71	23.73	3	2	31	33	3	3	1	1	2	2	1	1	1	1	0	0	0	0	0	1	1	0	0	0	1	1	1	1	1	0	1
14	1	3	0	24.69	21.09	3	2	24	27	1	2	1	1	4	3	6	1	1	1	0	0	0	0	0	0	0	0	0	0	1	1	0	1	1	0	1
14	1	2	0	23.38	22.27	2	2	23	24	1	1	1	1	2	2	1	1	1	1	0	0	0	0	0	1	0	0	0	0	1	1	0	1	1	0	1
14	1	5	0	22.49	19.47	2	2	31	31	3	3	1	1	2	2	1	1	1	1	0	0	0	0	0	1	1	0	1	0	1	1	1	1	1	0	1
13	1	1	0	22.32	17.44	2	1	27	26	2	2	1	1	3	3	1	1	1	1	0	0	0	0	0	0	1	0	1	0	1	1	1	1	1	0	1
14	1	0	0	23.88	22.31	2	2	28	28	2	2	1	1	3	3	1	1	1	1	0	0	0	0	0	0	0	0	0	0	1	1	0	1	1	0	1
14	1	1	0	23.53	22.94	2	2	35	36	4	4	1	1	2	2	1	1	1	1	0	0	0	1	0	0	1	0	1	0	1	1	1	1	1	0	1
13	1	0	0	24.22	19.53	3	2	21	27	1	2	1	1	3	3	1	1	1	1	0	0	0	0	0	0	1	0	1	0	1	1	0	1	1	0	1
13	1	0	0	21.01	21.76	2	2	25	25	2	2	1	1	3	3	1	1	1	1	0	0	0	0	0	0	0	0	0	0	1	1	0	1	1	0	0
14	1	19	0	24.22	25.24	3	3	29	28	2	2	1	1	3	3	1	1	1	1	0	0	0	0	0	0	1	0	0	0	1	1	1	1	1	0	1
13	1	21	0	17.93	20.55	1	2	25	26	2	2	1	1	2	3	1	1	1	1	0	1	0	1	0	0	1	0	0	0	1	1	1	1	1	0	1
14	1	159	0	23.88	19.98	2	2	26	27	2	2	1	1	4	4	6	6	0	0	0	1	0	0	0	0	0	0	0	0	6	6	0	1	1	0	0
13	1	5	0	24.8	23.73	3	2	24	26	1	2	1	1	2	2	4	1	0	1	0	0	0	0	0	0	1	0	1	0	1	1	0	1	1	0	0
13	1	9	0	22.32	23.19	2	2	27	28	2	2	1	1	3	3	1	1	1	1	0	0	0	0	0	0	1	0	0	0	1	1	1	1	1	0	0
13	1	7	0	23.03	24.34	2	3	28	36	2	4	1	1	2	3	1	1	1	1	0	0	0	0	0	0	0	0	0	0	1	1	0	1	1	0	0
14	1	185	1	30.12	22.67	3	2	22	26	1	2	1	1	3	3	3	3	1	1	0	0	0	0	0	0	0	0	0	0	5	7	0	1	1	0	0
15	1	76	0	25.86	17.58	3	1	22	22	1	1	1	1	2	4	3	3	1	1	0	0	0	0	0	0	0	0	0	0	3	3	0	1	1	0	0
14	1	114	0	20.48	19.23	2	2	25	29	2	2	1	1	4	4	3	3	1	1	0	0	0	0	0	0	0	0	0	0	5	4	0	1	1	0	0
13	1	6	0	20.86	19.48	2	2	21	24	1	1	1	1	3	3	3	3	1	1	0	0	0	0	0	0	0	0	0	0	1	1	0	1	1	0	0
12	1	51	0	23.66	18.31	2	1	23	24	1	1	1	1	3	4	3	3	1	1	0	0	0	0	0	0	0	0	0	0	2	2	0	1	1	0	0
14	1	110	0	29	22.6	3	2	29	29	2	2	1	1	2	2	2	2	1	1	0	0	0	0	0	0	1	0	1	0	4	4	1	1	1	0	0
14	1	39	0	22.72	20.03	2	2	21	23	1	1	1	1	2	3	3	3	1	1	0	0	0	0	0	0	0	0	0	0	2	2	0	1	1	0	0
15	1	50	0	18.69	17.78	2	1	22	22	1	1	1	1	2	2	3	3	1	1	0	0	0	0	0	0	0	0	0	0	2	2	0	1	1	0	0
14	1	63	0	23.18	17.58	2	1	25	23	2	1	1	1	2	3	3	3	1	1	0	0	0	0	0	0	0	0	0	0	3	3	0	1	1	0	0
13	1	72	0	21.8	18.82	2	2	26	26	2	2	1	1	4	4	6	6	0	1	0	0	0	0	0	0	0	0	0	0	3	3	0	1	1	0	0
14	1	58	0	20.66	19.53	2	2	33	41	3	4	1	1	2	2	1	1	1	1	0	0	0	0	0	0	1	0	1	0	3	2	1	1	1	0	0
13	1	27	0	20.08	16.49	2	1	24	25	1	2	1	1	2	2	1	1	1	1	0	0	0	0	0	0	0	0	0	0	1	1	0	1	1	0	1
13	1	58	0	27.18	19.48	3	2	22	23	1	1	1	1	2	3	1	1	1	1	0	0	0	1	0	1	0	0	0	0	2	2	0	1	1	0	1
15	1	97	0	20.82	19.72	2	2	36	33	4	3	1	1	1	1	1	6	1	1	0	0	0	0	0	0	1	0	1	0	4	4	1	1	1	0	1
14	1	38	0	23.32	20.13	2	2	29	27	2	2	1	1	2	2	1	1	1	1	0	0	0	1	0	1	0	0	0	0	2	2	0	1	1	0	1
14	2	24	0	25.71	19.2	3	2	20	23	1	1	1	1	2	2	3	3	1	1	0	0	0	1	0	0	0	0	0	0	2	1	0	1	1	0	1
13	2	28	0	21.45	31.25	2	3	28	37	2	4	1	1	2	4	3	6	0	0	0	0	0	1	0	1	1	0	1	0	1	1	0	1	1	0	1
12	1	25	0	19.38	21.33	2	2	28	27	2	2	1	1	4	4	3	1	0	1	0	0	0	0	0	1	1	0	1	0	1	1	0	1	1	0	1
12	1	29	0	23.74	24.84	2	3	38	39	4	4	1	1	2	2	1	1	1	1	0	0	0	1	0	0	1	0	1	0	1	1	1	1	1	0	0
13	1	155	0	20.24	19.11	2	2	24	29	1	2	1	1	2	2	1	1	1	1	0	0	0	0	0	0	1	0	1	0	6	6	1	1	1	0	0
13	1	25	0	21.97	22.31	2	2	33	37	3	4	1	1	2	2	1	1	1	1	0	0	0	0	0	0	1	0	1	0	1	1	1	1	1	0	0
13	1	74	0	21.3	17.97	2	1	23	24	1	1	1	1	2	3	1	1	1	1	0	0	0	1	0	0	1	0	1	0	3	3	0	1	1	0	0
14	2	19	0	20.9	20.45	2	2	23	24	1	1	1	1	3	3	1	1	1	1	0	0	0	0	0	0	0	0	0	0	1	1	0	1	1	1	0
14	1	135	0	23.03	24.97	2	3	27	34	2	3	1	1	2	2	7	1	1	1	0	1	0	0	0	0	1	0	1	0	5	5	0	1	1	0	0
13	1	7	0	23.89	21.48	2	2	26	31	2	3	1	1	4	3	6	6	1	1	0	1	0	0	0	0	1	0	1	0	1	1	0	1	1	0	0
15	1	101	0	27.55	19.57	3	2	29	34	2	3	1	1	2	2	1	1	1	1	0	0	0	0	0	0	1	0	0	0	4	4	1	1	1	0	0
15	1	42	0	24.22	22.03	3	2	25	26	2	2	1	1	3	3	3	3	1	1	0	1	0	1	0	0	1	0	0	0	2	2	1	1	1	0	0
14	1	61	0	22.49	21.63	2	2	32	31	3	3	1	1	2	2	1	1	1	1	0	0	0	0	0	0	1	0	1	0	3	3	1	1	1	0	0
13	1	102	0	24.17	26.17	3	3	27	32	2	3	1	1	2	2	1	1	1	1	0	0	0	1	0	1	1	0	0	0	4	4	1	1	1	0	0
13	2	67	0	26.4	26.35	3	3	26	26	2	2	1	1	4	4	4	4	1	1	0	0	0	0	0	0	1	0	1	0	2	3	0	1	1	0	0
13	1	171	0	19.53	18.26	2	1	23	26	1	2	1	1	3	3	3	3	1	1	0	0	0	0	0	0	0	0	0	0	6	6	0	1	1	0	0
13	1	53	0	28.34	17.72	3	1	27	24	2	1	1	1	4	4	6	6	0	0	0	1	0	0	0	1	1	0	1	0	3	2	0	1	1	0	0
13	1	30	0	24.49	23.44	3	2	24	23	1	1	1	1	3	1	1	1	1	1	0	0	0	0	0	0	1	0	1	0	1	1	0	1	1	0	0
15	1	336	1	21.72	18.73	2	2	26	27	2	2	1	1	3	3	1	1	1	1	0	1	0	1	0	1	1	0	1	0	12	12	0	1	1	0	1
13	1	89	0	27.64	21.36	3	2	25	27	2	2	1	1	4	4	2	1	1	1	0	0	0	0	0	0	1	0	1	0	3	3	0	1	1	0	0
14	1	182	1	19.72	21.48	2	2	24	23	1	1	1	0	2	4	1	1	1	1	0	0	0	1	1	1	1	0	1	0	7	7	0	1	1	0	1
12	1	134	0	19.72	25	2	3	24	24	1	1	1	1	2	2	1	1	1	1	0	0	0	0	0	1	1	0	1	0	6	5	0	1	1	0	0
12	1	95	0	22.15	20.83	2	2	26	29	2	2	1	1	2	2	3	3	1	1	0	0	0	0	0	0	1	0	0	0	4	4	1	1	1	0	0
15	1	79	0	22.49	20.03	2	2	25	29	2	2	1	1	4	4	1	1	1	1	0	1	0	1	0	0	1	0	1	0	3	3	1	1	1	0	1
14	1	77	0	29.3	21.36	3	2	26	32	2	3	1	1	2	2	1	1	1	1	0	1	0	1	0	1	1	0	1	0	4	3	1	1	1	0	1
14	1	292	1	16.33	21.08	1	2	21	22	1	1	1	1	3	3	1	1	1	1	0	0	0	0	0	0	0	0	0	0	12	10	0	1	1	0	0
15	1	297	1	22.39	21.56	2	2	28	29	2	2	1	1	3	3	2	2	1	1	0	1	0	1	0	1	1	0	1	0	13	10	1	1	1	0	0
12	1	104	0	21.26	26.22	2	3	21	25	1	2	1	1	4	4	1	1	1	1	0	0	0	0	0	1	0	0	0	0	4	4	0	1	1	0	1
13	2	22	0	21.26	16.62	2	1	28	32	2	3	1	1	4	4	6	6	0	1	0	0	0	0	0	1	1	1	0	0	1	1	0	1	1	0	1
12	2	114	0	21.34	25.04	2	3	25	25	2	2	1	1	3	3	1	1	1	1	0	0	0	0	0	1	0	0	0	0	3	4	0	1	1	0	1
13	1	25	0	25.1	19.88	3	2	24	26	1	2	1	1	2	2	2	2	0	0	0	0	0	0	0	1	1	0	1	0	1	1	1	1	1	0	1
13	1	74	0	18.36	16.41	1	1	21	29	1	2	1	1	2	2	1	1	1	1	0	0	0	1	0	0	0	0	0	0	3	3	0	1	1	0	0
13	1	231	1	22.09	22.72	2	2	25	25	2	2	1	1	4	4	6	6	1	1	0	0	0	0	1	1	0	0	0	0	9	8	0	1	1	0	1
14	1	103	0	25.4	20.03	3	2	29	28	2	2	1	1	4	4	1	1	1	1	0	0	0	0	0	1	1	0	1	0	4	4	1	1	1	0	0
13	1	131	0	24.77	22.22	3	2	29	32	2	3	1	1	2	2	1	1	1	1	0	0	0	0	0	0	1	0	1	0	5	5	1	1	1	0	0
13	1	54	0	23.32	22.89	2	2	28	33	2	3	1	1	3	3	2	2	1	1	0	0	0	0	0	0	1	0	1	0	2	2	0	1	1	0	0
14	2	41	0	22.86	22.39	2	2	23	26	1	2	1	1	4	4	6	6	0	0	0	0	0	0	0	1	1	0	1	0	2	2	0	1	1	0	0
12	1	66	0	17.3	17.78	1	1	25	28	2	2	1	1	4	4	6	6	0	0	0	0	0	0	0	0	0	0	0	0	3	3	0	1	1	0	0
13	1	66	0	20.28	22.58	2	2	25	25	2	2	1	1	3	4	6	6	0	0	0	0	0	1	0	0	0	0	0	0	3	3	0	1	1	0	0
14	1	127	0	27.34	19.91	3	2	29	29	2	2	1	1	3	2	3	3	1	1	0	1	0	1	0	0	0	0	0	0	5	5	0	1	1	0	0
12	1	259	1	27.04	22.03	3	2	29	28	2	2	1	1	2	2	1	1	1	1	0	0	0	0	0	0	1	0	1	0	9	9	0	1	1	0	0
14	1	234	1	23.39	18.75	2	2	24	41	1	4	1	1	4	4	3	3	1	1	0	0	0	0	0	0	0	0	0	0	8	8	0	1	1	0	0
13	1	191	1	18.37	24.65	1	3	26	31	2	3	1	1	2	2	2	2	1	1	0	0	0	0	0	1	1	0	1	0	7	7	1	1	1	0	0
14	1	78	0	23.03	19.98	2	2	28	28	2	2	1	1	4	4	6	6	0	0	0	0	0	0	0	0	0	0	0	0	3	3	0	1	1	0	0
15	1	61	0	21.89	18.13	2	1	20	23	1	1	1	1	3	3	6	6	0	0	0	0	0	0	0	2	1	0	1	0	3	3	0	1	1	0	0
13	1	234	1	26.22	21.48	3	2	37	41	4	4	1	1	4	4	6	6	0	0	0	0	0	0	0	0	1	0	1	0	8	8	1	1	1	0	0
13	1	136	0	19.83	17.19	2	1	22	25	1	2	1	1	3	3	3	3	1	1	0	0	0	0	0	0	0	0	0	0	5	5	0	1	1	0	0
12	1	9	0	25.69	19.53	3	2	25	28	2	2	1	1	4	2	3	3	1	1	0	0	0	0	0	0	1	0	1	0	1	1	0	1	1	0	0
14	1	70	0	18.91	18.73	2	2	20	22	1	1	1	1	2	2	1	1	1	1	0	1	0	1	0	2	1	0	1	0	3	3	1	1	1	0	0
13	1	217	1	29.58	24.03	3	3	21	24	1	1	1	1	3	3	6	6	1	1	0	1	0	0	0	0	0	0	0	0	9	8	0	1	1	0	0
13	1	132	0	19.61	20.96	2	2	21	24	1	1	1	1	3	3	1	1	1	1	0	0	0	0	0	0	0	0	0	0	5	5	0	1	1	0	0
16	1	71	0	22.99	17.15	2	1	22	23	1	1	1	1	3	3	6	6	1	1	0	1	0	1	0	1	0	0	0	0	3	3	0	1	1	0	0
13	1	110	0	23.67	19.14	2	2	25	25	2	2	1	1	4	4	3	3	1	1	0	0	0	0	0	0	1	0	1	0	4	4	0	1	1	0	0
13	1	108	0	18.37	18.9	1	2	28	29	2	2	1	1	2	3	3	3	1	1	0	0	0	0	0	0	0	0	0	0	5	4	0	1	1	0	0
12	1	179	0	27.34	16.42	3	1	23	27	1	2	1	1	3	3	3	3	1	1	0	0	0	0	0	0	1	0	1	0	6	6	0	1	1	0	0
15	1	57	0	21.31	22.35	2	2	22	24	1	1	1	1	3	4	3	3	1	1	0	0	0	0	0	0	1	0	1	0	3	2	0	1	1	0	0
13	2	64	0	19.03	20.28	2	2	25	24	2	1	1	1	3	4	6	6	0	0	0	0	0	0	0	0	1	0	1	0	2	3	0	1	1	0	0
13	1	81	0	21.71	25.39	2	3	20	24	1	1	1	1	2	4	7	7	1	1	0	1	0	0	0	0	1	1	0	0	3	3	0	1	1	0	0
13	1	1	0	27.76	20.17	3	2	24	22	1	1	1	1	4	4	1	6	1	0	0	0	0	0	0	0	0	0	0	0	1	1	0	1	1	0	0
14	1	58	0	27.68	24.51	3	3	25	25	2	2	1	1	4	4	2	2	1	1	0	0	0	0	0	1	1	0	1	0	3	2	0	1	1	0	1
13	1	61	0	21.26	24.65	2	3	21	25	1	2	1	1	2	2	3	1	1	1	0	0	0	1	0	0	1	0	1	0	3	3	0	1	1	0	1
13	1	254	1	20.2	28.89	2	3	21	27	1	2	1	1	2	2	1	1	1	1	0	0	0	0	0	1	1	0	1	0	9	9	1	1	1	0	1
13	1	76	0	22.76	19.43	2	2	22	30	1	3	1	1	2	2	1	1	1	1	0	0	0	0	0	0	0	0	0	0	3	3	0	1	1	0	0
14	1	172	0	27.55	24.46	3	3	24	30	1	3	1	1	4	4	1	1	1	1	0	0	0	1	0	0	0	0	0	0	6	6	0	1	1	0	1
14	1	126	0	20.48	21.16	2	2	23	24	1	1	1	1	4	4	2	2	1	1	0	1	0	1	0	0	0	0	0	0	5	5	0	1	1	0	1
14	2	169	0	24.22	24.54	3	3	22	23	1	1	1	1	3	3	1	1	1	1	0	1	0	0	0	0	1	0	1	0	2	6	0	1	1	0	0
14	1	94	0	20.42	22.96	2	2	22	29	1	2	0	1	3	3	1	1	1	1	0	0	0	0	0	1	0	0	0	0	4	4	0	1	1	0	1
13	1	35	0	23.88	16.41	2	1	26	27	2	2	1	1	2	2	1	1	1	1	0	1	0	1	0	0	1	0	1	0	2	2	0	1	1	0	1
14	1	11	0	23.66	15.06	2	1	22	22	1	1	1	1	2	2	1	1	1	1	0	1	0	1	0	0	1	0	1	0	1	1	0	1	1	0	1
17	1	5	0	27.55	24.24	3	3	27	28	2	2	1	1	3	1	3	1	1	1	0	1	0	1	0	1	0	0	0	0	1	1	0	1	1	0	0
14	1	116	0	20.76	24.03	2	3	26	25	2	2	1	1	3	3	3	3	1	1	0	0	0	1	0	1	1	0	1	0	5	4	0	1	1	0	0
12	1	16	0	21.26	21.64	2	2	29	30	2	3	1	1	3	3	1	1	1	1	0	0	0	0	0	0	1	0	1	0	1	1	1	1	1	0	0
13	1	75	0	26.03	23.83	3	2	28	27	2	2	0	1	4	4	6	6	0	0	0	1	0	0	0	1	1	0	1	0	4	3	0	1	1	0	0
14	1	227	1	20.28	20.03	2	2	25	29	2	2	1	1	4	4	6	6	1	1	0	0	0	1	0	0	1	0	1	0	8	8	0	1	1	0	0
15	1	143	0	23.94	21.3	2	2	26	26	2	2	1	1	4	3	6	6	0	0	0	0	0	0	0	0	0	0	0	0	6	5	0	1	1	0	0
14	1	63	0	23.88	21.64	2	2	26	26	2	2	1	1	4	4	2	2	0	0	0	1	0	0	0	0	1	0	1	0	3	3	0	1	1	0	0
14	1	209	1	27.89	17.78	3	1	29	31	2	3	1	1	4	4	6	6	1	1	0	0	0	0	0	0	0	0	0	0	7	7	0	1	1	0	0
13	1	163	0	22.15	18.73	2	2	25	26	2	2	1	1	4	4	6	6	1	1	0	0	0	0	0	0	0	0	0	0	6	6	0	1	1	0	0
12	1	154	0	22.15	19.31	2	2	23	25	1	2	1	1	3	2	3	3	1	1	0	0	0	0	0	0	0	0	0	0	6	6	0	1	1	0	0
14	1	89	0	24.77	17.69	3	1	22	22	1	1	1	1	4	3	3	3	1	1	0	0	0	0	0	0	1	0	1	0	3	3	0	1	1	0	0
12	1	98	0	19.83	18.82	2	2	22	22	1	1	1	1	3	4	3	3	1	1	0	0	0	0	0	0	0	0	0	0	4	4	0	1	1	0	0
14	1	215	1	23.88	18.75	2	2	26	28	2	2	1	1	4	4	3	3	1	1	0	0	0	0	0	0	1	0	1	0	7	8	0	1	1	0	0
12	1	41	0	19.41	19.1	2	2	21	25	1	2	1	1	2	4	3	3	1	1	0	0	0	0	0	0	0	0	0	0	2	2	0	1	1	0	0
12	1	54	0	31.77	19.05	3	2	26	26	2	2	1	1	2	4	2	6	1	0	0	0	0	0	0	0	1	0	1	0	2	2	0	1	1	0	0
13	1	23	0	25.95	17.07	3	1	23	23	1	1	1	1	3	4	3	3	1	1	0	0	0	0	0	0	0	0	0	0	1	1	0	1	1	0	0
12	1	92	0	27.43	26.37	3	3	33	35	3	4	1	1	2	4	1	1	1	1	0	0	0	1	0	0	0	0	0	0	3	4	0	1	1	0	0
13	1	56	0	19.1	23.93	2	2	23	29	1	2	1	1	4	4	6	6	0	1	0	0	0	0	0	0	0	0	0	0	2	2	0	1	1	0	0
12	1	37	0	19.57	18.07	2	1	21	23	1	1	1	1	3	4	1	5	1	1	0	0	0	0	0	0	1	0	1	0	2	2	0	1	1	0	0
14	1	10	0	21.51	20.2	2	2	22	26	1	2	1	1	2	2	2	2	1	1	0	0	0	0	0	0	1	0	1	0	1	1	0	1	1	0	1
13	1	4	0	26.18	20.93	3	2	24	27	1	2	1	1	2	3	1	1	1	1	0	0	0	1	0	1	1	0	1	0	1	1	0	1	1	0	0
13	1	21	0	17.65	25.1	1	3	24	26	1	2	1	1	2	2	1	1	1	1	0	2	0	1	0	0	1	0	1	0	1	1	0	1	1	0	1
13	1	112	0	26.73	22.6	3	2	21	24	1	1	1	1	3	3	2	2	1	1	0	0	0	0	0	0	0	0	0	0	4	4	0	1	1	0	0
14	1	66	0	29.41	24.44	3	3	25	30	2	3	1	1	2	2	1	1	1	1	0	0	0	0	1	1	1	0	0	0	3	3	1	1	1	0	1
13	1	14	0	19.03	20.81	2	2	29	30	2	3	1	1	2	2	1	1	1	1	0	0	0	0	0	0	0	0	0	0	1	1	0	1	1	0	0
13	2	29	0	26.81	23.73	3	2	24	39	1	4	1	1	4	4	3	3	1	1	0	0	0	0	1	1	1	0	1	0		1	0	1	1	1	1
13	2	27	0	23.05	20.83	2	2	24	25	1	2	1	1	3	3	1	1	1	1	0	1	0	1	0	1	1	1	0	0		1	0	1	1	0	1
13	1	49	0	25.65	16.53	3	1	26	27	2	2	1	1	4	4	6	6	1	1	0	0	0	0	0	1	1	0	1	0	3	2	0	1	1	0	1
12	1	60	0	23.88	21.33	2	2	23	25	1	2	1	1	3	3	3	3	1	1	0	0	0	0	1	1	0	0	0	0	3	2	0	1	1	0	1
13	1	169	0	23.03	20.81	2	2	36	44	4	4	1	1	2	2	1	1	1	1	0	0	0	0	0	0	1	0	0	0	6	6	1	1	1	0	1
14	1	111	0	22.68	18.43	2	1	27	32	2	3	1	1	2	2	1	1	1	1	0	0	0	0	0	1	1	0	1	0	4	4	1	1	1	0	1
12	1	120	0	21.51	19.63	2	2	30	34	3	3	1	1	2	2	1	1	1	1	0	0	0	1	0	2	1	1	0	0	5	4	1	1	1	0	1
16	1	10	0	20.76	21.36	2	2	24	25	1	2	1	1	2	2	3	2	1	1	0	0	0	0	0	0	1	0	0	0	1	1	1	1	1	0	1
13	1	33	0	22.32	19.56	2	2	26	24	2	1	1	1	2	2	1	1	1	1	0	0	0	1	0	0	1	0	1	0	2	2	0	1	1	0	0
12	1	49	0	23.88	22.03	2	2	28	33	2	3	1	1	3	2	2	1	1	1	0	0	0	0	0	1	1	0	1	0	2	2	1	1	1	0	0
14	1	5	0	25.01	20.4	3	2	24	30	1	3	1	1	2	2	1	1	1	1	0	0	0	0	0	1	1	0	0	0	1	1	1	1	1	0	0
13	1	10	0	22.91	21.72	2	2	27	27	2	2	1	1	2	2	1	1	1	1	0	0	0	1	0	1	1	0	1	0	1	1	0	1	1	0	0
14	1	85	0	22.6	18.55	2	2	34	37	3	4	1	1	2	2	1	1	1	1	0	0	0	0	0	1	1	0	0	0	3	3	1	1	1	0	0
12	1	59	0	21.22	18.08	2	1	23	22	1	1	1		3	3	1	1	1	1	0	0	0	0	0	0	0	0	0	0	2	2	0	1	1	0	0
14	1	2	0	22.04	27.06	2	3	31	35	3	4	1	1	2	2	1	1	1	1	0	0	0	0	0	0	1	0	0	0	1	1	1	1	1	0	0
16	1	75	0	25.71	23.44	3	2	21	22	1	1	1	1	2	2	1	1	1	1	0	0	0	0	0	1	0	0	0	0	4	3	0	1	1	0	1
13	1	19	0	21.83	16.53	2	1	22	23	1	1	1	1	2	2	1	1	1	1	0	0	0	1	0	0	1	0	1	0	1	1	0	1	1	0	1
13	1	42	0	21.12	19.53	2	2	25	26	2	2	1	1	2	2	1	1	1	1	0	0	0	0	0	1	1	0	1	0	2	2	1	1	1	0	1
14	1	83	0	20.07	22.03	2	2	23	27	1	2	1	1	3	3	1	1	1	1	0	0	0	0	0	0	0	0	0	0	4	3	0	1	1	0	0
13	1	34	0	23.53	19.15	2	2	27	36	2	4	1	1	3	2	1	1	1	0	0	0	0	0	0	0	1	0	0	0	2	2	1	1	1	0	0
15	1	29	0	25.35	20.31	3	2	31	36	3	4	1	1	2	1	1	1	1	1	0	0	0	0	0	0	1	0	1	0	2	1	0	1	1	0	0
13	1	7	0	18.37	22.03	1	2	23	25	1	2	1	1	2	2	1	1	1	1	0	0	0	0	0	0	0	0	0	0	1	1	0	1	1	0	1
14	1	58	0	21.67	21.48	2	2	23	24	1	1	1	1	3	3	1	1	1	1	0	0	0	0	0	1	0	0	0	0	2	2	0	1	1	0	1
14	1	16	0	22.68	19.92	2	2	24	26	1	2	1	0	2	2	1	1	1	1	0	0	0	0	0	0	1	0	1	0	1	1	0	1	1	0	1
14	1	59	0	23.77	17.97	2	1	27	26	2	2	1	1	4	4	6	6	0	0	0	0	1	0	0	0	0	0	0	0	2	2	0	1	1	0	0
15	1	141	0	20.9	18.73	2	2	27	30	2	3	1	1	3	3	2	2	1	1	0	1	0	1	0	0	1	0	0	0	6	5	1	1	1	0	1
12	1	57	0	21.97	18.9	2	2	20	25	1	2	1	1	2	2	1	1	1	1	0	0	0	0	0	0	1	0	1	0	2	2	0	1	1	0	1
13	1	48	0	22.49	20.55	2	2	23	24	1	1	1	1	3	3	3	3	1	0	0	1	0	0	0	0	0	0	0	0	2	2	0	1	1	0	1
14	1	35	0	21.11	22.22	2	2	24	23	1	1	1	1	4	4	2	2	1	1	0	0	0	0	0	0	0	0	0	0	2	2	0	1	1	0	1
15	1	62	0	20.2	18.36	2	1	21	25	1	2	1	1	2	2	1	1	1	1	0	1	0	0	0	0	1	0	1	0	3	3	0	1	1	0	0
13	1	23	0	19.27	20	2	2	27	26	2	2	1	1	2	2	1	1	1	1	0	0	0	0	0	1	1	0	1	0	1	1	1	1	1	0	1
14	1	51	0	22.49	18.73	2	2	21	34	1	3	1	1	2	1	1	1	1	1	0	0	0	1	0	1	1	0	1	0	2	2	0	1	1	0	1
15	1	138	0	21.22	18.8	2	2	22	24	1	1	1	1	3	3	6	1	0	1	0	1	0	1	0	1	0	0	0	0	6	5	0	1	1	0	1
12	2	260	1	26.17	29.21	3	3	26	26	2	2	1	1	4	4	6	6	1	1	0	0	0	0	0	1	1	0	1	0	9	9	0	1	1	0	0
13	1	177	0	21.48	22.89	2	2	21	23	1	1	1	1	2	2	1	1	1	1	0	0	0	0	0	1	0	0	0	0	8	6	0	1	1	0	1
12	1	160	0	23.88	20.28	2	2	25	24	2	1	1	0	3	3	1	1	1	1	0	0	0	0	0	0	0	0	0	0	6	6	0	1	1	0	0
16	1	222	1	26.44	22.67	3	2	37	39	4	4	1	1	1	1	1	1	1	1	0	0	0	0	0	0	1	0	1	0	10	8	0	1	1	0	0
13	1	178	0	28.31	19.47	3	2	24	26	1	2	1	1	4	4	6	1	1	1	0	0	0	0	0	0	0	0	0	0	6	6	0	1	1	0	0
15	1	70	0	19.72	17.07	2	1	22	26	1	2	1	1	2	2	1	1	1	1	0	0	0	0	0	0	1	0	1	0	3	3	0	1	1	0	0
16	1	221	1	26.26	18.07	3	1	24	26	1	2	1	1	2	2	1	1	1	1	0	1	0	1	0	1	1	1	0	0	10	8	0	1	1	0	1
17	1	165	0	25	22.31	3	2	24	28	1	2	1	1	2	2	1	1	1	1	0	0	0	0	0	0	0	0	0	0	8	6	0	1	1	0	1
14	1	60	0	20.2	18.43	2	1	25	26	2	2	1	1	3	3	2	1	1	1	0	0	0	1	0	1	0	0	0	0	3	2	0	1	1	0	1
14	1	171	0	25.95	18.22	3	1	35	38	4	4	1	1	2	2	1	1	1	1	0	1	0	0	0	0	1	0	1	0	7	6	1	1	1	0	0
13	1	102	0	27.31	22.2	3	2	27	26	2	2	1	1	2	2	1	1	1	1	0	1	0	1	0	0	1	0	1	0	4	4	1	1	1	0	1
13	1	183	1	23.14	23.73	2	2	20	25	1	2	1	1	3	3	1	1	1	1	0	0	0	0	0	0	1	0	1	0	7	7	0	1	1	0	1
13	1	97	0	19.14	22.19	2	2	27	30	2	3	1	1	1	1	1	1	1	1	0	0	0	1	0	0	1	0	1	0	4	4	1	1	1	0	0
14	1	38	0	26.7	22.52	3	2	21	23	1	1	1	1	3	3	1	1	1	1	0	0	0	0	0	0	0	0	0	0	2	2	0	1	1	0	0
14	2	89	0	20.2	22.6	2	2	20	28	1	2	1	1	4	3	2	1	1	1	0	0	0	1	0	0	0	0	0	0	3	3	0	1	1	0	1
13	2	10	0	26.08	21.34	3	2	20	25	1	2	1	1	2	2	1	1	1	1	0	0	0	0	0	0	0	0	0	0	1	1	0	1	1	0	0
14	1	6	0	20.08	18.73	2	2	24	28	1	2	1	1	3	2	1	1	1	1	0	1	0	1	0	0	1	0	1	0	1	1	0	1	1	0	1
13	1	122	0	21.97	21.37	2	2	29	27	2	2	1	1	3	4	6	6	1	1	0	0	0	0	0	0	0	0	0	0	5	5	0	1	1	0	1
13	1	176	0	23.88	20.89	2	2	21	22	1	1	1	1	3	3	1	1	1	1	0	0	0	0	0	0	0	0	0	0	7	6	0	1	1	0	0
11	1	122	0	23.03	19.49	2	2	29	32	2	3	1	1	2	2	1	1	1	1	0	0	0	0	0	0	1	0	0	0	5	5	1	1	1	0	1
14	1	192	1	20.7	20.24	2	2	29	34	2	3	1	1	2	2	1	1	1	1	0	0	0	1	0	1	1	0	1	0	7	7	1	1	1	0	1
14	2	73	0	17.72	19.14	1	2	20	24	1	1	1	1	3	3	1	1	1	1	0	1	0	1	0	0	0	0	0	0	2	3	0	1	1	0	1
13	1	179	0	24.24	22.6	3	2	34	27	3	2	1	1	2	1	1	1	1	1	0	1	0	1	0	1	1	0	1	0	8	6	1	1	1	0	1
13	1	98	0	27.55	20	3	2	24	28	1	2	1	1	2	4	1	1	1	1	0	1	0	1	0	1	1	0	1	0	4	4	0	1	1	0	1
16	1	37	0	24.22	23.44	3	2	31	34	3	3	1	1	2	2	1	1	1	1	0	1	0	1	0	0	1	0	1	0	2	2	1	1	1	0	1
13	1	41	0	17.96	20.87	1	2	23	25	1	2	1	1	3	4	1	1	1	1	0	0	0	1	0	0	0	0	0	0	2	2	0	1	1	0	1
15	1	83	0	24.58	20.81	3	2	28	27	2	2	1	1	4	4	6	6	0	0	0	1	0	1	0	2	1	0	1	0	4	3	1	1	1	0	0
14	1	15	0	24.22	20	3	2	30	31	3	3	1	1	2	2	1	1	1	1	0	0	0	0	0	0	1	0	1	0	1	1	1	1	1	0	0
11	1	99	0	25.71	24.77	3	3	27	29	2	2	1	1	4	4	2	6	1	1	0	0	0	0	0	0	0	0	0	0	4	4	0	1	1	0	0
12	1	76	0	23.88	22.04	2	2	20	27	1	2	1	1	3	3	1	1	1	1	0	0	0	0	0	0	1	0	1	0	3	3	0	1	1	0	0
13	1	63	0	19.1	23.95	2	2	27	28	2	2	1	1	2	2	1	1	1	1	0	0	0	0	0	1	0	0	0	0	3	3	0	1	1	0	1
13	2	101	0	19.26	21.37	2	2	23	25	1	2	1	1	2	2	1	1	1	1	0	1	0	1	0	0	0	0	0	0	3	4	0	1	1	0	1
17	1	67	0	22.48	20.21	2	2	31	27	3	2	1	1	2	2	1	1	1	1	0	1	0	1	0	1	1	0	0	0	3	3	1	1	1	0	1
15	1	118	0	19.13	22.51	2	2	31	34	3	3	1	1	2	2	1	1	1	1	0	0	0	0	0	0	1	0	1	0	4	4	1	1	1	0	0
13	1	87	0	25.99	23.83	3	2	24	28	1	2	1	1	3	3	3	3	1	1	0	0	0	1	0	0	1	0	0	0	3	3	1	1	1	0	0
13	1	88	0	25.73	23.01	3	2	29	34	2	3	1	1	2	2	1	1	1	1	0	0	0	1	0	1	1	0	1	0	3	3	1	1	1	0	0
	1	76	0	28.34	29.3	3	3	30	34	3	3	1	1	2	2	1	1	1	1	0	0	0	0	0	2	1	0	0	0	3	3	1	1	1	0	0
12	1	102	0	18.59	19.98	2	2	20	22	1	1	1	1	2	3	1	1	1	1	0	0	0	0	0	0	1	0	1	0	4	4	0	1	1	0	1
16	1	82	0	27.76	18.66	3	2	25	28	2	2	1	1	4	4	6	6	0	0	0	0	0	0	0	1	1	0	1	0	3	3	1	1	1	0	0
18	1	112	0	22.14	20.03	2	2	25	33	2	3	1	1	2	2	1	1	1	1	0	0	0	1	0	0	1	0	1	0	4	4	1	1	1	0	0
13	1	164	0	20.94	19.31	2	2	37	36	4	4	1	1	2	2	3	3	1	1	0	0	0	0	0	0	1	0	1	0	6	6	1	1	1	0	0
13	1	62	0	19.03	20.58	2	2	25	25	2	2	1	1	3	3	2	2	1	1	0	0	0	1	0	0	1	0	0	0	3	3	1	1	1	0	0
12	1	46	0	19.49	20.76	2	2	24	30	1	3	1	1	3	3	2	2	1	1	0	1	0	1	0	0	1	0	1	0	2	2	0	1	1	0	0
13	2	145	0	20.31	19.15	2	2	25	29	2	2	1	1	3	2	2	2	1	1	0	0	0	1	0	1	0	0	0	0	2	5	0	1	1	0	0
14	1	180	0	20.2	16.65	2	1	28	32	2	3	1	1	3	2	3	3	1	1	0	0	0	0	0	0	0	0	0	0	7	6	0	1	1	0	0
14	1	206	1	20.76	23.44	2	2	27	29	2	2	1	1	4	4	6	6	0	1	0	1	0	0	0	1	1	0	0	0	7	7	1	1	1	0	0
12	1	68	0	31.35	21.48	3	2	21	24	1	1	1	1	3	3	6	6	1	0	0	1	0	0	0	0	0	0	0	0	3	3	0	1	1	0	0
13	2	41	0	30.12	24.17	3	3	26	32	2	3	1	1	2	2	2	3	1	1	0	0	0	0	0	0	1	0	1	0	2	2	1	1	1	0	0
14	1	5	0	23.31	16.44	2	1	25	27	2	2	1	1	2	2	1	1	1	1	0	0	0	1	0	0	1	0	1	0	1	1	1	1	1	0	0
15	1	172	0	18.94	19.23	2	2	24	22	1	1	1	1	2	2	7	7	1	1	0	1	0	1	0	1	1	0	1	0	6	6	0	1	1	0	0
13	1	2	0	27.02	19.98	3	2	29	28	2	2	1	1	4	4	7	3	1	1	0	0	0	0	0	0	0	0	0	0	1	1	0	1	1	0	0
14	1	134	0	25.54	27.34	3	3	24	28	1	2	1	1	3	3	2	2	1	1	0	1	0	1	0	0	1	0	0	0	4	5	1	1	1	0	0
12	1	59	0	20.9	19.29	2	2	26	26	2	2	1	1	4	4	6	6	0	0	0	0	0	0	0	0	0	0	0	0	2	2	0	1	1	0	0
13	1	141	0	19.03	19.78	2	2	28	33	2	3	1	1	2	2	1	1	1	1	0	0	0	0	0	0	1	0	1	0	5	5	1	1	1	0	0
13	2	232	1	21.12	26.58	2	3	32	34	3	3	1	1	2	3	1	1	1	1	0	0	0	0	0	1	1	0	1	0	7	8	1	1	1	0	0
13	1	190	1	22.49	28.04	2	3	28	26	2	2	1	1	4	3	1	1	1	1	0	0	0	0	0	0	1	0	0	0	6	7	1	1	1	0	0
15	1	143	0	25.65	17.97	3	1	31	30	3	3	1	1	2	2	2	1	0	1	0	0	0	0	0	1	1	0	1	0	7	5	1	1	1	1	0
14	1	42	0	23.53	22.03	2	2	27	29	2	2	1	1	2	2	1	1	1	1	0	0	0	0	0	1	1	0	1	0	2	2	1	1	1	0	0
14	1	8	0	23.36	19.77	2	2	30	33	3	3	1	1	3	2	1	1	1	1	0	0	0	1	0	0	1	0	0	0	1	1	1	1	1	0	0
13	1	137	0	21.77	19.53	2	2	24	25	1	2	1	1	3	3	1	1	1	1	0	0	0	0	0	1	1	0	1	0	5	5	0	1	1	0	0
13	1	18	0	21.26	17.04	2	1	22	29	1	2	1	1	4	4	3	3	1	1	0	0	0	0	0	0	0	0	0	0	1	1	0	1	1	0	0
13	1	91	0	21.8	18.67	2	2	25	27	2	2	1	1	3	4	3	3	1	1	0	0	0	0	0	0	0	0	0	0	4	4	0	1	1	0	0
13	1	56	0	22.65	17.8	2	1	25	28	2	2	1	1	4	4	3	3	1	1	0	0	0	0	0	0	1	0	1	0	3	2	0	1	1	0	0
14	2	31	0	22.04	22.86	2	2	25	25	2	2	1	1	4	3	4	4	1	1	0	0	0	1	0	1	0	0	0	0	1	2	0	1	1	0	0
15	1	23	0	22.34	18.16	2	1	25	25	2	2	1	1	4	4	6	6	0	0	0	0	0	0	0	0	0	0	0	0	1	1	0	1	1	0	0
	1	11	0	19.52	21.43	2	2	20	24	1	1	1	1	2	2	2	2	1	1	0	0	0	0	0	0	0	0	0	0	1	1	0	1	1	0	0
13	1	3	0	21.55	19.15	2	2	28	30	2	3	1	1	3	3	6	6	1	1	0	0	0	0	0	0	1	0	1	0	1	1	0	1	1	0	0
11	1	96	0	31.22	27.34	3	3	20	23	1	1	1	1	2	2	2	2	1	1	0	0	0	0	0	0	1	0	1	0	3	4	0	1	1	0	0
12	1	63	0	21.14	18.26	2	1	29	34	2	3	1	1	4	3	6	6	1	0	1	1	1	1	0	2	1	0	1	0	3	3	1	1	1	0	0
13	1	33	0	21.8	26.44	2	3	29	35	2	4	1	1	2	2	2	2	1	1	0	0	0	0	0	0	1	0	0	0	2	2	1	1	1	0	0
13	1	100	0	22.39	23.81	2	2	33	32	3	3	1	1	2	3	2	2	1	1	0	0	0	0	0	0	1	0	0	0	4	4	1	1	1	0	0
15	1	42	0	26.57	16.42	3	1	21	23	1	1	1	1	2	2	1	1	1	1	0	0	0	1	0	1	1	0	1	0	2	2	0	1	1	0	0
12	2	37	0	19.83	25.11	2	3	25	30	2	3	1	1	4	4	6	7	0	0	0	1	0	0	0	0	0	0	0	0	2	2	0	1	1	0	0
14	1	30	0	18.69	19.15	2	2	24	25	1	2	1	1	4	4	1	1	1	1	0	0	0	0	0	0	1	1	0	0	2	1	0	1	1	0	0
12	1	34	0	22.72	20.96	2	2	23	25	1	2	1	1	3	3	2	2	1	1	0	0	0	0	0	0	0	0	0	0	2	2	0	1	1	0	0
15	1	81	0	21.97	17.31	2	1	23	28	1	2	1	1	4	4	6	6	0	0	0	0	0	0	0	1	1	0	1	0	3	3	0	1	1	0	0
13	1	224	1	18.59	24.01	2	3	26	26	2	2	1	1	4	4	7	6	1	0	0	0	0	1	0	0	0	0	0	0	8	8	0	1	1	0	0
13	1	237	1	20.52	20.27	2	2	20	26	1	2	1	1	3	2	3	3	1	1	0	0	0	0	0	0	1	0	1	0	7	8	0	1	1	0	0
13	1	132	0	17.3	17.58	1	1	21	23	1	1	1	1	4	4	7	7	1	1	0	0	0	0	0	0	1	0	0	0	6	5	1	1	1	0	0
12	1	101	0	23.03	25.1	2	3	26	33	2	3	1	1	4	4	6	6	0	0	0	0	0	1	0	1	1	0	1	0	4	4	0	1	1	0	0
13	1	62	0	20.08	16.65	2	1	24	24	1	1	1	1	4	3	3	3	1	1	0	0	0	0	0	0	1	0	1	0	3	3	0	1	1	0	0
15	1	91	0	21.8	20.55	2	2	22	26	1	2	1	1	2	3	7	1	1	1	0	0	0	0	0	0	0	0	0	0	4	4	0	1	1	0	0
13	1	26	0	31.14	19.2	3	2	21	24	1	1	1	1	2	2	1	2	1	1	0	1	0	1	0	0	0	0	0	0	1	1	0	1	1	0	1
13	1	24	0	19.16	18.83	2	2	24	25	1	2	1	1	4	3	4	4	1	1	0	0	0	0	0	1	1	0	1	0	1	1	0	1	1	0	1
12	1	80	0	21.47	25.64	2	3	29	31	2	3	1	1	3	2	1	1	1	1	0	0	0	0	0	0	0	0	0	0	3	3	0	1	1	0	1
14	1	55	0	25.65	27.55	3	3	25	25	2	2	1	1	3	3	1	1	1	1	0	0	0	0	0	1	0	0	0	0	2	2	0	1	1	0	0
13	1	17	0	20.28	19.84	2	2	20	27	1	2	1	1	4	3	1	1	1	1	0	0	0	0	1	1	0	0	0	0	1	1	0	1	1	0	0
13	1	43	0	21.97	19.11	2	2	22	22	1	1	1	0	2	2	1	1	1	1	0	0	1	0	0	0	0	0	0	0	2	2	0	1	1	0	0
12	1	3	0	21.8	22.04	2	2	25	25	2	2	1	1	2	2	1	1	1	1	0	0	0	1	0	0	1	0	1	0	1	1	0	1	1	0	0
14	1	14	0	20.11	20.4	2	2	26	27	2	2	1	1	2	2	1	1	1	1	0	0	0	1	0	1	1	1	0	0	1	1	1	1	1	0	0
15	1	0	0	26.57	19.2	3	2	25	33	2	3	1	1	3	2	2	1	1	1	0	0	0	0	1	1	0	0	0	0	1	1	0	1	1	0	1
13	1	20	0	17.63	19.53	1	2	20	23	1	1	1	1	3	2	2	2	1	1	0	0	0	1	0	0	0	0	0	0	1	1	0	1	1	0	1
13	1	92	0	26.06	19.53	3	2	24	24	1	1	1	1	2	2	1	1	1	1	0	0	0	0	0	0	0	0	0	0	4	4	0	1	1	0	1
13	1	3	0	24.02	17.54	3	1	24	25	1	2	1	1	2	2	1	1	1	1	0	0	0	0	0	1	0	0	0	0	1	1	0	1	1	0	1
13	1	159	0	23.31	27.55	2	3	25	25	2	2	1	1	3	3	1	1	1	1	0	1	0	0	0	0	0	0	0	0	7	6	0	1	1	0	0
16	1	73	0	19.38	21.64	2	2	26	25	2	2	1	1	2	2	1	1	1	1	0	0	0	1	0	0	0	0	0	0	3	3	0	1	1	0	0
13	1	50	0	20.72	17.48	2	1	25	25	2	2	1	1	3	3	1	1	1	1	0	0	0	0	0	0	0	0	0	0	3	2	0	1	1	0	1
13	1	94	0	27.43	16.73	3	1	20	25	1	2	1	1	3	1	2	1	1	1	0	0	0	0	0	0	0	0	0	0	4	4	0	1	1	0	1
14	1	8	0	24.24	18.43	3	1	23	24	1	1	1	1	3	3	2	2	1	1	0	0	0	0	0	0	0	0	0	0	1	1	0	1	1	0	0
12	1	167	0	20.05	16.38	2	1	21	22	1	1	1	1	3	3	1	1	1	1	0	0	0	0	0	1	1	0	1	0	8	6	0	1	1	0	1
12	1	160	0	20.2	21.37	2	2	23	25	1	2	1	1	2	2	1	1	1	1	0	1	0	1	0	0	1	0	1	0	7	6	0	1	1	0	1
13	1	109	0	21.8	19.49	2	2	24	25	1	2	1	1	4	3	6	6	0	0	0	0	0	0	0	0	0	0	0	0	4	4	0	1	1	0	0
13	1	158	0	19.83	19.63	2	2	20	24	1	1	1	1	3	3	2	2	1	1	0	0	0	0	0	0	1	0	1	0	6	6	0	1	1	0	0
14	1	12	0	24.45	20.03	3	2	21	24	1	1	1	1	3	3	1	1	1	1	0	0	0	0	0	0	1	0	1	0	1	1	0	1	1	0	1
13	1	132	0	21.72	22.03	2	2	24	24	1	1	1	1	4	4	2	3	1	1	0	0	0	0	0	0	0	0	0	0	5	5	0	1	1	0	1
14	1	57	0	25.8	20.93	3	2	20	26	1	2	1	1	3	3	2	2	1	1	0	0	0	0	0	0	0	0	0	0	2	2	0	1	1	0	0
11	1	63	0	26.75	19.31	3	2	25	26	2	2	1	1	2	2	1	1	1	1	0	0	0	1	0	0	0	0	0	0	3	3	0	1	1	0	0
14	1	74	0	23.88	25	2	3	28	28	2	2	1	1	2	2	1	1	1	1	0	1	0	1	0	0	1	0	0	0	3	3	1	1	1	0	1
14	2	202	1	27.68	18.44	3	1	23	24	1	1	1	1	4	3	6	6	0	0	1	2	0	0	0	0	1	0	1	0	5	7	0	1	1	0	0
14	1	110	0	26.26	24.34	3	3	34	34	3	3	1	1	2	2	1	1	1	1	0	0	0	0	0	0	1	0	1	0	4	4	1	1	1	0	0
14	1	197	1	25.65	23.62	3	2	25	34	2	3	1	1	2	2	1	1	1	1	0	1	0	1	0	1	1	0	1	0	9	7	1	1	1	0	0
14	1	231	1	25.51	24.77	3	3	26	26	2	2	1	1	2	3	1	1	1	1	0	0	0	0	0	0	1	1	1	0	8	8	1	1	1	0	0
15	2	21	0	29.41	31.64	3	3	20	28	1	2	1	1	2	3	1	1	1	1	0	0	0	0	0	0	0	0	0	0	1	1	0	1	1	0	0
13	1	184	1	20.76	21.48	2	2	22	26	1	2	1	1	2	2	1	1	1	1	0	0	0	0	0	0	1	0	1	0	7	7	1	1	1	0	0
14	1	123	0	26.4	24	3	3	23	24	1	1	1	0	3	3	1	1	1	1	0	0	0	0	0	1	1	0	0	0	5	5	1	1	1	0	0
16	1	133	0	19.83	20.27	2	2	21	25	1	2	1	1	2	2	3	3	1	1	0	0	0	0	0	0	0	0	0	0	5	5	0	1	1	0	0
14	1	83	0	26.12	18.08	3	1	30	29	3	2	1	1	2	3	6	6	1	1	0	0	0	0	0	1	1	0	1	0	3	3	1	1	1	0	0
13	1	121	0	20.76	16.23	2	1	21	25	1	2	1	1	3	2	3	3	1	1	0	0	0	0	0	0	0	0	0	0	5	5	0	1	1	0	0
16	1	20	0	25.91	26.17	3	3	29	29	2	2	1	1	3	2	2	2	1	1	0	0	0	0	0	0	1	0	1	0	1	1	1	1	1	0	0
13	1	46	0	25.61	18.97	3	2	28	29	2	2	1	1	4	3	3	3	1	1	0	0	0	0	0	0	0	0	0	0	2	2	0	1	1	0	0
13	1	24	0	19.57	23.44	2	2	22	23	1	1	1	1	3	3	3	3	1	1	0	0	0	0	0	0	0	0	0	0	1	1	0	1	1	0	0
14	1	4	0	20.07	20.55	2	2	27	25	2	2	1	1	3	2	3	3	1	1	0	0	0	0	0	0	1	0	1	0	1	1	1	1	1	0	0
13	1	127	0	23.03	20.76	2	2	23	29	1	2	1	1	4	3	1	1	1	1	0	0	0	0	0	0	1	0	1	0	5	5	0	1	1	0	0
14	1	23	0	20.76	21.63	2	2	20	24	1	1	1	1	3	2	1	1	1	1	0	0	0	1	0	1	0	0	0	0	1	1	0	1	1	0	1
13	1	344	1	20.58	19.05	2	2	25	27	2	2	1	1	2	2	1	1	1	1	0	1	0	1	0	1	1	0	0	0	12	12	1	1	1	0	1
14	1	55	0	23.03	21.48	2	2	20	26	1	2	1	1	2	2	7	1	1	1	0	0	0	0	1	1	1	0	1	0	2	2	0	1	1	0	1
14	1	47	0	25.72	21.51	3	2	28	30	2	3	1	1	2	2	1	1	1	1	1	0	0	0	1	1	0	0	0	0	2	2	0	1	1	0	1
14	1	11	0	24.91	25.1	3	3	24	29	1	2	1	1	3	2	2	5	1	1	0	1	0	1	0	1	0	0	0	0	1	1	0	1	1	0	1
13	1	172	0	24.49	17.78	3	1	33	34	3	3	1	1	2	2	1	1	1	1	0	0	0	1	0	1	1	0	1	0	7	6	1	1	1	0	1
14	1	170	0	18.29	27.64	1	3	22	27	1	2	1	1	2	2	1	1	1	1	0	1	0	1	0	1	1	0	1	0	7	6	1	1	1	0	0
12	1	168	0	22.84	23.19	2	2	26	29	2	2	1	1	1	1	1	1	1	1	0	0	0	1	0	0	1	0	0	0	7	6	1	1	1	0	1
13	1	34	0	22.13	19.88	2	2	22	23	1	1	1	1	2	2	1	1	1	1	0	0	0	0	0	0	1	0	1	0	2	2	0	1	1	0	1
13	1	76	0	24.22	18.36	3	1	25	26	2	2	1	1	2	2	1	1	1	1	0	0	0	0	0	0	1	0	0	0	3	3	1	1	1	0	1
13	1	105	0	22.86	24.65	2	3	35	37	4	4	1	1	2	2	1	1	1	1	0	0	0	0	0	0	1	0	1	0	4	4	1	1	1	0	1
14	1	97	0	19.49	26.35	2	3	25	25	2	2	1	1	2	2	1	1	1	1	0	0	0	0	0	0	0	0	0	0	4	4	0	1	1	0	0
13	1	209	1	24.91	26.17	3	3	24	26	1	2	1	1	4	2	3	1	1	1	0	0	0	0	0	0	0	0	0	0	8	7	0	1	1	0	0
13	1	54	0	22.04	18.61	2	2	22	23	1	1	1	1	2	2	2	2	1	1	0	0	0	0	0	1	0	0	0	0	2	2	0	1	1	0	1
13	1	304	1	22.34	23.92	2	2	24	26	1	2	1	1	4	4	1	1	1	1	0	0	0	0	0	1	0	0	0	0	12	11	0	1	1	0	1
17	2	182	1	17.58	21.48	1	2	24	22	1	1	1	1	2	2	1	1	1	1	0	1	0	0	0	0	1	0	1	0	6	7	0	1	1	0	0
14	1	140	0	27.34	21.63	3	2	32	33	3	3	1	1	1	2	7	7	1	1	0	0	0	1	1	1	1	0	1	0	6	5	0	1	1	0	0
	1	67	0	22.49	20.7	2	2	23	26	1	2	1	1	3	3	1	1	1	1	0	0	0	0	0	0	1	0	1	0	3	3	0	1	1	0	1
13	1	51	0	21.88	19.83	2	2	24	24	1	1	1	1	2	2	1	1	1	1	0	0	0	0	0	0	0	0	0	0	2	2	0	1	1	0	1
13	1	21	0	22.41	23.05	2	2	20	22	1	1	1	1	2	2	1	1	1	1	0	0	0	1	0	1	1	0	1	0	1	1	0	1	1	0	0
14	1	184	1	24.22	18.22	3	1	30	33	3	3	1	1	3	3	2	2	1	1	0	0	0	0	0	0	1	0	1	0	7	7	1	1	1	0	0
12	1	32	0	21.8	20.81	2	2	25	25	2	2	1	1	2	2	1	1	1	1	0	1	0	1	0	2	1	0	1	0	2	2	1	1	1	0	1
14	1	140	0	20.98	19.47	2	2	21	25	1	2	1	1	3	3	1	1	1	1	0	0	0	0	0	0	1	0	0	0	6	5	1	1	1	0	0
13	1	168	0	19.82	21.36	2	2	20	22	1	1	1	1	4	4	1	1	1	1	0	0	0	0	0	0	1	0	1	0	6	6	0	1	1	0	0
14	1	109	0	22.99	17.58	2	1	21	23	1	1	1	1	3	3	1	1	1	1	0	0	0	0	0	0	1	0	1	0	5	4	0	1	1	0	1
13	1	22	0	25.47	21.08	3	2	27	27	2	2	1	1	4	4	4	4	1	1	0	1	0	0	0	0	0	0	0	0	1	1	0	1	1	0	0
13	1	109	0	19.47	20.31	2	2	24	25	1	2	1	1	2	2	1	1	1	1	0	0	0	0	0	1	0	0	0	0	4	4	0	1	1	0	1
14	1	180	0	20.2	18.37	2	1	25	22	2	1	1	1	3	3	2	2	1	1	0	1	0	1	0	0	1	0	1	0	7	6	0	1	1	0	1
13	1	99	0	25.51	21.37	3	2	22	27	1	2	1	1	4	2	7	7	1	1	0	0	0	0	0	0	0	0	0	0	3	4	0	1	1	0	1
13	1	158	0	21.72	19.53	2	2	23	23	1	1	1	1	4	4	7	7	1	1	0	0	0	1	0	1	0	0	0	0	6	6	0	1	1	0	1
14	1	113	0	20.2	20.81	2	2	24	25	1	2	1	1	2	2	1	1	1	1	0	0	0	0	0	0	0	0	0	0	5	4	0	1	1	0	1
13	1	24	0	20.28	20.28	2	2	24	23	1	1	1	1	2	2	1	1	1	1	0	0	0	0	0	0	0	0	0	0	1	1	0	1	1	0	1
13	1	59	0	20.76	24.44	2	3	24	28	1	2	1	1	2	2	1	1	1	1	0	0	0	1	0	0	0	0	0	0	3	2	0	1	1	0	1
14	1	10	0	27.34	22.89	3	2	24	31	1	3	1	1	2	2	1	1	1	1	0	0	0	0	0	0	1	0	0	0	1	1	1	1	1	0	1
13	2	25	0	20.79	19.19	2	2	24	29	1	2	1	1	2	3	1	1	1	1	0	0	0	0	0	1	0	0	0	0	1	1	0	1	1	0	0
14	1	55	0	20.96	20.5	2	2	31	32	3	3	1	1	4	4	6	6	0	0	0	1	0	1	0	1	1	0	1	0	3	2	1	1	1	0	0
14	1	10	0	20.28	18.18	2	1	24	25	1	2	1	1	4	4	6	6	0	0	0	0	0	0	0	1	0	0	0	0	1	1	0	1	1	0	1
12	1	271	1	19.26	20.45	2	2	20	27	1	2	1	1	3	2	2	2	1	1	0	0	0	0	0	1	1	1	0	0	9	10	0	1	1	0	1
12	1	102	0	17.67	19.63	1	2	23	25	1	2	1	1	3	3	6	6	0	0	0	1	0	0	0	1	1	0	1	0	4	4	0	1	1	0	1
14	1	82	0	25.95	19.15	3	2	25	28	2	2	1	1	4	4	6	6	0	0	0	0	0	0	0	1	0	0	0	0	3	3	0	1	1	0	0
12	1	148	0	19.59	14.69	2	1	28	30	2	3	1	1	3	4	3	6	1	1	0	1	0	1	0	2	1	0	1	0	5	5	0	1	1	0	0
16	1	284	1	18.82	18.67	2	2	26	27	2	2	1	1	4	4	6	3	1	1	0	0	0	0	0	0	0	0	0	0	9	10	0	1	1	0	0
14	1	35	0	23.18	16.18	2	1	22	22	1	1	1	1	4	4	3	3	1	1	0	0	0	0	0	0	1	0	1	0	2	2	0	1	1	0	0
13	1	27	0	26.73	23.24	3	2	24	26	1	2	1	1	4	4	3	3	1	1	0	0	0	0	0	0	1	0	1	0	1	1	0	1	1	0	0
14	1	143	0	16.33	17.97	1	1	21	22	1	1	1	1	3	3	3	3	1	1	0	0	0	0	0	0	0	0	0	0	5	5	0	1	1	0	0
14	1	35	0	24.22	22.04	3	2	20	23	1	1	1	1	3	3	3	3	1	1	0	0	0	0	0	0	1	0	1	0	2	2	0	1	1	0	0
12	1	71	0	22.89	19.56	2	2	22	24	1	1	1	1	4	4	3	3	1	1	0	0	0	0	0	0	1	0	1	0	2	3	0	1	1	0	0
14	1	88	0	24.22	23.44	3	2	36	33	4	3	1	1	2	2	1	1	1	1	0	0	0	0	0	0	1	0	1	0	3	3	1	1	1	0	0
14	1	167	0	25.25	23.05	3	2	25	27	2	2	1	1	4	4	6	6	0	0	0	0	0	0	0	0	0	0	0	0	6	6	0	1	1	0	0
13	1	14	0	17.93	23.15	1	2	24	25	1	2	1	1	2	3	3	3	1	1	0	0	0	0	0	0	0	0	0	0	1	1	0	1	1	0	0
14	1	45	0	22.92	23.05	2	2	25	25	2	2	1	1	3	3	1	4	1	1	0	0	0	0	0	0	1	0	0	0	2	2	1	1	1	0	0
11	1	32	0	19.1	18.95	2	2	28	30	2	3	1	1	2	3	1	4	1	1	0	0	0	0	0	0	1	0	1	0	2	2	1	1	1	0	0
14	2	2	0	21.05	19.04	2	2	22	22	1	1	1	1	3	3	1	1	1	1	0	1	0	1	0	0	1	0	1	0		1	0	1	1	0	1
12	1	111	0	18.82	20.4	2	2	21	24	1	1	1	1	2	2	2	2	1	1	0	0	0	0	0	0	0	0	0	0	4	4	0	1	1	0	0
13	1	107	0	20.07	25.46	2	3	21	23	1	1	1	1	2	2	2	2	1	1	0	0	0	0	0	0	0	0	0	0	4	4	0	1	1	0	1
13	1	98	0	24.8	20.31	3	2	20	24	1	1	1	1	2	2	1	1	1	1	0	0	0	0	0	0	0	0	0	0	5	4	0	1	1	0	0
12	1	244	1	20.07	19.31	2	2	26	26	2	2	1	1	2	2	3	2	1	1	0	0	0	1	0	0	1	0	1	0	9	9	1	1	1	0	1
13	1	6	0	22.34	19.53	2	2	20	22	1	1	1	1	3	3	1	1	1	1	0	0	0	0	0	0	1	1	0	0	1	1	0	1	1	0	0
13	1	144	0	23.05	22.89	2	2	26	29	2	2	1	1	3	3	2	2	1	1	0	0	0	0	0	1	1	0	0	0	7	5	1	1	1	0	1
	1	0	0	19.25	19.31	2	2	27	28	2	2	1	1	3	2	1	1	1	1	0	0	0	1	0	0	1	0	0	0	1	1	1	1	1	0	1
12	1	127	0	21.22	21.83	2	2	21	26	1	2	1	1	3	3	1	1	1	1	0	0	0	0	0	0	1	0	1	0	6	5	0	1	1	0	1
13	1	139	0	20.98	20.31	2	2	21	26	1	2	1	1	2	2	1	1	1	1	0	0	0	1	0	0	0	0	0	0	5	5	0	1	1	0	0
13	1	22	0	22.15	21.63	2	2	28	31	2	3	1	1	2	2	1	1	1	1	0	0	0	0	0	0	1	0	1	0	1	1	1	1	1	0	0
13	1	90	0	21.97	19.47	2	2	27	26	2	2	1	1	2	3	1	1	1	1	0	1	0	0	0	0	1	0	1	0	4	3	1	1	1	0	1
12	1	31	0	20.8	20.7	2	2	23	28	1	2	1	1	4	4	6	3	1	1	0	1	0	1	0	1	0	0	0	0	2	2	0	1	1	0	1
14	1	64	0	25.95	17.19	3	1	26	27	2	2	1	1	3	3	2	1	1	1	0	0	0	0	0	0	0	0	0	0	3	3	0	1	1	0	1
14	1	1	0	27.72	19.91	3	2	30	36	3	4	1	1	2	2	2	2	1	0	0	0	0	0	0	0	0	0	0	0	1	1	0	1	1	0	0
14	1	195	1	24.34	17.9	3	1	34	33	3	3	1	1	3	3	1	1	1	1	0	0	0	0	0	0	0	0	0	0	7	7	0	1	1	0	0
12	1	320	1	23.88	17.8	2	1	28	27	2	2	1	1	2	2	1	1	1	1	0	0	0	1	0	0	1	0	1	0	12	11	1	1	1	0	1
14	2	283	1	20.76	22.58	2	2	27	26	2	2	1	1	2	2	1	1	1	1	0	0	0	0	0	0	1	0	1	0	8	10	1	1	1	0	1
13	1	62	0	20.42	19.53	2	2	24	29	1	2	1	1	4	4	6	6	1	1	0	0	0	0	0	0	1	0	1	0	3	3	1	1	1	0	0
13	1	70	0	20.34	19.53	2	2	26	25	2	2	1	1	3	3	3	1	1	1	0	0	0	0	0	0	1	0	1	0	3	3	0	1	1	0	0
15	1	68	0	24.61	15.63	3	1	21	22	1	1	1	1	3	2	1	1	1	1	0	1	0	1	0	0	0	0	0	0	3	3	0	1	1	0	1
13	1	40	0	22.86	22.31	2	2	22	26	1	2	1	1	4	2	3	1	1	1	0	0	0	0	0	0	0	0	0	0	2	2	0	1	1	0	1
14	1	11	0	19.37	22.38	2	2	22	24	1	1	1	1	3	2	1	1	1	1	0	1	1	1	0	1	0	0	0	0	1	1	0	1	1	0	1
14	1	52	0	26.57	20.96	3	2	23	26	1	2	1	1	3	3	2	2	1	1	0	1	0	0	0	0	1	0	0	0	3	2	1	1	1	0	1
12	1	81	0	20.05	25.56	2	3	25	25	2	2	1	1	2	2	1	1	1	1	0	1	0	0	0	0	1	0	0	0	4	3	1	1	1	0	0
13	1	2	0	20.57	19.35	2	2	25	40	2	4	1	1	3	3	1	1	1	1	0	0	0	0	0	0	1	0	1	0	1	1	0	1	1	0	0
13	1	4	0	20.96	16.65	2	1	20	23	1	1	1	1	3	3	1	1	1	1	0	0	0	0	0	0	0	0	0	0	1	1	0	1	1	0	0
11	1	70	0	21.41	23.81	2	2	23	22	1	1	1	1	2	2	1	1	1	1	0	0	0	0	0	0	0	0	0	0	3	3	0	1	1	0	0
13	1	24	0	21.8	18.75	2	2	25	28	2	2	1	1	4	4	2	6	1	1	0	0	0	0	1	1	0	0	0	0	1	1	0	1	1	0	1
12	1	104	0	19.82	19.72	2	2	26	27	2	2	1	1	4	4	6	6	0	0	0	0	0	1	0	1	1	0	1	0	4	4	0	1	1	0	1
16	1	74	0	19.58	21.62	2	2	32	35	3	4	1	1	2	2	1	1	1	1	0	1	0	1	0	0	1	0	1	0	4	3	1	1	1	0	1
13	1	156	0	26.03	20.94	3	2	23	26	1	2	1	1	4	2	6	1	0	1	0	0	0	1	0	1	0	0	0	0	6	6	0	1	1	0	0
13	1	29	0	21.97	18.95	2	2	29	28	2	2	1	1	3	3	2	2	1	1	0	0	0	0	1	0	1	0	1	0	1	1	1	1	1	0	1
13	1	94	0	23.12	19.38	2	2	26	25	2	2	1	1	3	3	1	1	1	1	0	0	0	0	0	0	1	0	0	0	4	4	1	1	1	0	1
13	1	164	0	18.73	21.09	2	2	23	22	1	1	1	1	4	4	3	3	1	1	0	1	0	0	0	1	0	0	0	0	7	6	0	1	1	0	1
13	1	277	1	19.57	18.97	2	2	22	24	1	1	1	1	2	3	1	1	1	1	0	1	0	1	0	0	1	0	1	0	10	10	0	1	1	0	0
14	2	52	0	21.72	20.81	2	2	28	28	2	2	1	1	2	3	1	1	1	1	0	0	0	0	0	0	1	0	0	0	2	2	1	1	1	0	0
14	1	14	0	18.31	19.38	1	2	22	24	1	1	1	1	3	3	6	6	1	1	0	0	0	1	0	0	1	0	1	0	1	1	0	1	1	0	0
13	1	9	0	20.7	18.73	2	2	22	24	1	1	1	1	4	3	6	6	0	1	0	1	0	0	0	0	0	0	0	0	1	1	0	1	1	0	0
13	1	11	0	20.76	21.88	2	2	32	28	3	2	1	1	3	2	3	3	1	1	0	0	0	0	0	1	1	0	0	0	1	1	1	1	1	0	0
13	1	27	0	23.88	19.53	2	2	28	28	2	2	1	1	2	3	2	2	1	1	0	0	0	0	0	0	1	0	0	0	1	1	1	1	1	0	0
16	1	39	0	27.55	19.95	3	2	22	25	1	2	1	1	3	2	7	6	0	0	0	0	0	0	0	0	1	0	1	0	2	2	0	1	1	0	0
13	1	104	0	22.86	20.55	2	2	27	29	2	2	1	1	3	2	2	2	1	1	0	0	0	1	0	2	1	0	1	0	4	4	1	1	1	0	0
14	1	13	0	29.41	18.03	3	1	22	24	1	1	1	1	3	3	2	2	1	1	0	0	0	0	0	1	0	0	0	0	1	1	0	1	1	0	0
13	1	1	0	26.93	23.44	3	2	29	29	2	2	1	1	2	2	2	2	1	1	0	0	0	1	0	0	1	0	1	0	1	1	0	1	1	0	0
12	1	28	0	23.44	19.04	2	2	21	25	1	2	1	1	2	2	2	2	1	1	0	1	0	1	0	1	1	0	1	0	1	1	0	1	1	0	0
13	1	143	0	22.39	24.61	2	3	30	35	3	4	1	1	2	2	1	1	1	1	0	0	0	1	0	1	1	0	0	0	6	5	1	1	1	0	1
14	1	84	0	23.44	17.8	2	1	35	37	4	4	1	1	2	2	1	1	1	1	0	0	0	1	0	2	1	0	0	0	4	3	1	1	1	0	1
14	1	82	0	18.37	20	1	2	20	35	1	4	1	1	2	2	1	1	1	1	0	0	0	1	0	0	1	0	0	0	3	3	1	1	1	0	1
14	1	202	1	23.88	24.97	2	3	26	26	2	2	1	1	2	2	1	1	1	1	0	0	0	1	0	1	1	0	1	0	7	7	1	1	1	0	1
13	1	145	0	21.01	22.03	2	2	40	42	4	4	1	1	2	2	1	1	1	1	0	0	0	0	0	0	1	0	1	0	5	5	1	1	1	0	0
14	1	190	1	24.03	20	3	2	35	44	4	4	1	1	2	2	1	1	1	1	0	0	0	0	0	0	1	0	1	0	8	7	1	1	1	0	0
14	1	101	0	19.03	21.33	2	2	37	38	4	4	1	1	2	2	1	1	1	1	0	0	0	0	0	1	1	0	0	0	4	4	1	1	1	0	1
13	1	86	0	19.03	23.44	2	2	23	24	1	1	1	1	2	2	1	1	1	1	0	0	0	0	0	0	0	0	0	0	3	3	0	1	1	0	1
14	1	243	1	24.74	25.15	3	3	28	34	2	3	1	1	2	3	1	1	1	1	0	0	0	0	0	0	1	0	1	0	10	9	1	1	1	0	1
13	1	115	0	18.69	20.24	2	2	22	22	1	1	1	1	2	2	1	1	1	1	0	0	0	1	0	0	1	0	1	0	4	4	0	1	1	0	0
14	1	214	1	19.38	22.67	2	2	35	40	4	4	1	1	2	2	1	1	1	1	0	0	0	0	0	0	1	0	0	0	9	8	1	1	1	0	0
14	1	109	0	18.71	16.02	2	1	31	33	3	3	1	1	2	2	1	1	1	1	0	0	0	1	0	1	1	0	1	0	5	4	1	1	1	0	1
14	1	125	0	22.49	20	2	2	36	36	4	4	1	1	2	2	1	1	1	1	0	0	0	1	0	1	1	0	0	0	6	5	1	1	1	0	1
14	1	207	1	22.49	20.81	2	2	23	22	1	1	1	1	2	2	1	1	1	1	0	0	0	0	0	0	1	0	1	0	9	7	0	1	1	0	0
13	1	207	1	20.55	22.51	2	2	40	41	4	4	1	1	2	2	1	1	1	1	0	0	0	0	0	0	1	0	1	0	8	7	1	1	1	0	0
13	1	211	1	32.87	21.93	3	2	34	39	3	4	1	1	2	2	1	1	1	1	0	0	0	0	0	0	1	0	0	0	9	8	1	1	1	0	1
14	1	245	1	25.71	22.51	3	2	34	37	3	4	1	1	2	2	1	1	1	1	0	0	0	0	0	1	1	0	0	0	11	9	1	1	1	0	1
13	1	253	1	20.03	18.9	2	2	37	38	4	4	1	1	1	1	1	1	1	1	0	0	0	1	0	1	1	0	0	0	11	9	1	1	1	0	1
12	1	112	0	22.99	27.18	2	3	40	45	4	4	1	1	1	1	1	1	1	1	0	0	0	1	0	1	1	0	0	0		4	1	1	1	0	1
14	1	224	1	22.86	23.92	2	2	38	30	4	3	1	1	2	2	1	1	1	1	0	0	0	0	0	0	1	0	1	0	10	8	1	1	1	0	0
13	1	153	0	22.77	20.24	2	2	37	39	4	4	1	1	2	2	1	1	1	1	0	0	0	1	0	1	1	0	0	0	7	6	1	1	1	0	1
12	1	77	0	22.04	24.61	2	3	30	30	3	3	1	1	2	2	1	1	1	1	0	0	0	1	0	1	1	0	1	0	3	3	1	1	1	0	1
14	1	268	1	21.97	26.29	2	3	37	41	4	4	1	1	2	2	1	1	1	1	0	0	0	1	0	0	1	0	1	0	11	9	1	1	1	0	0
14	1	107	0	22.31	17.75	2	1	28	34	2	3	1	1	2	2	1	1	1	1	0	0	0	0	0	0	1	0	1	0	4	4	1	1	1	0	0
14	1	107	0	22.99	25.78	2	3	42	44	4	4	1	1	1	1	1	1	1	1	0	0	0	0	0	0	1	0	0	0	5	4	1	1	1	0	0
14	1	106	0	26.13	20.31	3	2	41	40	4	4	1	1	2	1	1	1	1	1	0	0	0	0	0	0	1	0	0	0	4	4	1	1	1	0	0
14	1	80	0	22.65	20.78	2	2	35	42	4	4	1	1	2	1	1	1	1	1	0	0	0	0	0	0	1	0	0	0	3	3	1	1	1	0	0
14	1	90	0	22.49	19.56	2	2	26	25	2	2	1	1	2	2	1	1	1	1	0	0	0	0	0	0	1	0	0	0	4	3	1	1	1	0	0
13	1	87	0	26.12	21.64	3	2	25	26	2	2	1	0	4	4	6	6	0	0	0	0	0	0	0	1	1	0	1	0	3	3	0	1	1	0	1
13	1	92	0	19.49	20.17	2	2	22	24	1	1	1	1	2	2	1	1	1	1	0	1	0	1	0	0	1	0	1	0	4	4	0	1	1	0	0
13	1	7	0	20.2	22.43	2	2	27	28	2	2	1	1	4	4	6	6	0	0	0	0	0	0	0	0	0	0	0	0	1	1	0	1	1	0	1
13	1	86	0	19.03	28.89	2	3	32	32	3	3	1	1	2	2	1	1	1	1	0	0	0	0	0	0	0	0	0	0	4	3	0	1	1	0	0
13	1	106	0	23.32	21.09	2	2	28	33	2	3	1	1	2	2	1	1	1	1	0	0	0	1	0	0	1	0	1	0	4	4	0	1	1	0	1
13	1	99	0	23.88	19.53	2	2	34	37	3	4	1	1	2	2	1	1	1	1	0	0	0	0	0	0	1	0	0	0	4	4	1	1	1	0	0
17	1	136	0	22.04	22.22	2	2	38	39	4	4	1	1	2	2	1	1	1	1	0	1	0	1	0	0	1	0	0	0	6	5	1	1	1	0	1
13	1	49	0	21.2	21.64	2	2	22	22	1	1	1	1	3	3	1	1	1	1	0	1	0	0	0	0	0	0	0	0	3	2	0	1	1	0	0
13	1	87	0	19.38	18.03	2	1	32	36	3	4	1	1	2	2	1	1	1	1	0	0	0	1	0	0	1	0	1	0		3	1	1	1	0	0
15	1	62	0	24.22	21.36	3	2	27	24	2	1	1	1	2	2	1	1	1	1	0	0	0	0	0	0	1	0	1	0	3	3	0	1	1	0	0
13	1	47	0	21.97	18.8	2	2	22	22	1	1	1	1	2	2	1	1	1	1	0	0	0	0	0	0	0	0	0	0	2	2	0	1	1	0	0
12	1	49	0	28.06	24.56	3	3	26	26	2	2	1	1	2	2	1	1	1	1	0	1	0	1	0	0	1	0	1	0	2	2	0	1	1	0	1
15	1	54	0	27.64	18.75	3	2	27	31	2	3	1	1	2	2	1	1	1	1	0	0	0	0	0	0	0	0	0	0	3	2	0	1	1	0	0
12	1	43	0	23.66	21.21	2	2	20	27	1	2	1	1	2	2	1	1	1	1	0	1	0	1	0	0	0	0	0	0	2	2	0	1	1	0	1
16	1	40	0	20.18	23.88	2	2	21	22	1	1	1	1	2	2	1	1	1	1	0	0	0	0	0	0	1	0	1	0	2	2	0	1	1	0	0
13	2	33	0	24.16	22.03	3	2	21	23	1	1	1	1	2	2	1	1	1	1	0	0	0	0	1	1	0	0	0	0	1	2	0	1	1	0	1
17	2	6	0	19.72	19.23	2	2	28	30	2	3	1	1	3	3	1	1	1	1	0	1	0	0	0	1	0	0	0	0	1	1	0	1	1	0	1
12	1	42	0	20.58	18.73	2	2	23	32	1	3	1	1	3	3	2	2	1	1	1	1	0	1	0	0	1	0	1	0	2	2	0	1	1	0	1
13	1	136	0	19.57	17.97	2	1	23	25	1	2	1	0	3	3	1	1	1	1	0	0	0	1	0	0	1	0	1	0	5	5	0	1	1	0	0
12	2	30	0	22.04	23.44	2	2	27	29	2	2	0	1	4	4	7	7	0	0	0	1	0	1	2	2	0	0	0	0		1	0	1	1	0	1
14	1	54	0	22.04	23.44	2	2	22	23	1	1	1	1	2	2	1	1	1	1	0	0	0	0	0	0	0	0	0	0	2	2	0	1	1	0	0
14	1	144	0	28.72	24.97	3	3	24	24	1	1	1	1	2	2	1	1	1	1	0	0	0	1	0	0	1	0	0	0	5	5	1	1	1	0	0
14	1	18	0	19.83	20.81	2	2	25	35	2	4	1	1	2	2	1	1	1	1	0	0	0	1	1	1	1	0	1	0	1	1	1	1	1	0	1
15	1	23	0	15.57	20.81	1	2	22	22	1	1	1	1	3	3	2	2	1	1	0	0	0	0	0	0	1	0	0	0	1	1	1	1	1	0	1
14	1	20	0	19.49	21.1	2	2	35	29	4	2	1	1	2	1	1	1	1	1	0	0	0	0	0	0	1	0	0	0	1	1	1	1	1	0	0
14	1	89	0	21.97	20.81	2	2	28	28	2	2	1	1	4	4	2	2	0	0	0	0	0	0	1	1	1	0	1	0	3	3	0	1	1	0	1
14	1	71	0	18.69	19.56	2	2	23	29	1	2	1	0	2	2	1	1	1	1	0	0	0	1	1	1	0	0	0	0	3	3	0	1	1	0	1
13	1	26	0	22.76	26.67	2	3	43	42	4	4	1	1	1	1	1	1	1	1	0	0	0	0	0	0	1	0	1	0	1	1	1	1	1	0	0
13	1	64	0	23.88	24.61	2	3	37	39	4	4	1	1	3	1	1	1	1	1	0	0	0	0	0	0	1	0	1	0	3	3	1	1	1	0	0
13	1	54	0	21.48	26.67	2	3	36	40	4	4	1	1	2	2	1	1	1	1	0	0	0	0	0	0	1	0	0	0	2	2	1	1	1	0	0
14	1	89	0	26.42	22.04	3	2	23	27	1	2	1	1	2	3	1	1	1	1	0	0	0	1	0	0	0	0	0	0	3	3	0	1	1	0	0
13	1	70	0	19.05	20.44	2	2	22	23	1	1	1	1	2	2	1	1	1	1	0	0	0	0	0	0	1	0	1	0	3	3	0	1	1	0	0
16	1	179	0	20.51	19.43	2	2	22	22	1	1	1	1	2	2	1	1	1	1	0	0	0	1	0	1	0	0	0	0	8	6	0	1	1	0	1
13	1	120	0	20.58	21.91	2	2	22	25	1	2	1	1	4	3	2	1	1	1	0	0	0	1	0	1	0	0	0	0	5	4	0	1	1	0	1
13	1	43	0	21.97	26.04	2	3	21	25	1	2	1	1	2	2	1	1	1	1	0	0	0	0	0	1	0	0	0	0	2	2	0	1	1	0	1
13	1	149	0	22.77	19.29	2	2	24	30	1	3	1	1	2	2	1	1	1	1	0	0	0	0	0	0	1	0	0	0	5	5	1	1	1	0	0
14	1	131	0	19.49	20.81	2	2	21	23	1	1	1	1	2	2	1	1	1	1	0	1	0	1	0	1	1	0	0	0	6	5	1	1	1	0	0
13	1	47	0	19.59	18.49	2	1	24	23	1	1	1	1	3	3	3	3	1	1	0	1	0	1	0	0	1	0	1	0	2	2	0	1	1	0	0
13	1	61	0	19.59	22.58	2	2	23	27	1	2	1	1	1	1	1	1	1	1	0	0	0	0	0	0	0	0	0	0	2	3	0	1	1	0	1
13	1	24	0	22.72	22.21	2	2	21	22	1	1	1	1	3	3	1	1	1	1	0	0	0	0	0	0	1	0	1	0	1	1	0	1	1	0	1
13	1	40	0	19.38	22.86	2	2	23	22	1	1	1	1	2	4	2	3	1	1	0	0	0	0	0	0	0	0	0	0	2	2	0	1	1	0	1
14	1	28	0	20.28	19.15	2	2	28	27	2	2	1	0	2	2	1	1	1	1	0	1	0	0	0	0	1	0	1	0	2	1	0	1	1	0	0
14	1	36	0	22.49	18.82	2	2	29	31	2	3	1	1	2	2	1	1	1	1	0	0	0	0	0	1	1	0	1	0	2	2	1	1	1	0	0
14	2	35	0	23.88	24.97	2	3	22	24	1	1	1	1	2	2	1	1	1	1	0	1	0	0	0	0	1	0	0	0	1	2	1	1	1	0	0
13	1	4	0	21.45	18.37	2	1	23	29	1	2	1	1	4	4	6	6	0	0	0	0	0	0	0	0	0	0	0	0	1	1	0	1	1	0	0
14	1	24	0	17.14	18.75	1	2	33	41	3	4	1	1	3	3	1	1	1	1	0	1	0	1	0	1	1	0	0	0	1	1	1	1	1	0	0
14	1	61	0	24.51	20.44	3	2	28	29	2	2	1	1	2	2	1	1	1	1	0	0	0	0	0	0	1	0	1	0	3	3	1	1	1	0	0
13	1	103	0	23.53	16.94	2	1	25	27	2	2	1	1	4	2	3	3	1	1	0	0	0	0	0	0	0	0	0	0	4	4	0	1	1	0	0
13	1	179	0	24.8	19.98	3	2	30	28	3	2	1	1	2	2	1	1	1	1	0	1	0	1	0	2	1	0	1	0	6	6	1	1	1	0	0
12	1	106	0	20.05	23.51	2	2	24	23	1	1	1	1	3	2	3	3	1	1	0	0	0	0	0	0	0	0	0	0	4	4	0	1	1	0	0
12	1	159	0	24.34	21.5	3	2	26	29	2	2	1	1	4	4	3	3	1	1	0	0	0	0	0	0	0	0	0	0	4	6	0	1	1	0	0
15	1	19	0	24.8	24.35	3	3	36	37	4	4	1	1	4	4	6	6	1	1	0	0	1	0	0	1	1	0	1	0	1	1	1	1	1	0	0
13	1	106	0	21.11	19.92	2	2	25	27	2	2	1	1	4	4	6	3	1	1	0	0	0	0	0	0	0	0	0	0	4	4	0	1	1	0	0
13	1	97	0	23.66	21.48	2	2	23	23	1	1	1	1	3	4	4	4	1	1	0	0	0	0	0	0	1	0	1	0	4	4	0	1	1	0	0
14	1	44	0	27.64	19.2	3	2	30	31	3	3	1	1	4	4	6	6	0	0	0	0	0	0	0	1	1	0	1	0	2	2	1	1	1	0	0
11	1	29	0	25.39	22.14	3	2	30	29	3	2	1	1	4	4	6	6	0	0	0	0	0	0	0	0	0	0	0	0	1	1	0	1	1	0	0
16	1	67	0	23.66	22.48	2	2	21	26	1	2	1	1	3	3	1	1	1	1	0	0	0	1	0	0	1	0	0	0	3	3	1	1	1	0	1
14	1	77	0	23.03	22.27	2	2	22	28	1	2	1	1	3	3	2	1	1	1	0	1	0	0	0	0	0	0	0	0	4	3	0	1	1	0	1
13	1	57	0	20.08	23.28	2	2	22	25	1	2	1	1	2	2	1	1	1	1	0	0	0	0	0	0	0	0	0	0	3	2	0	1	1	0	1
13	1	4	0	20.42	15.94	2	1	20	24	1	1	1	1	3	3	1	1	1	1	0	0	0	0	0	0	0	0	0	0	1	1	0	1	1	0	1
13	1	205	1	21.11	17.58	2	1	24	34	1	3	1	1	2	2	1	1	1	1	0	0	0	0	0	0	1	0	1	0	8	7	1	1	1	0	0
13	2	208	1	22.23	21.08	2	2	33	41	3	4	1	1	2	2	1	1	1	1	0	0	0	0	1	1	1	0	1	0	8	7	1	1	1	0	1
14	1	306	1	21.97	20.28	2	2	20	23	1	1	1	1	2	2	1	1	1	1	0	0	0	0	0	0	1	0	1	0	11	11	1	1	1	0	0
14	1	193	1	20.94	22.04	2	2	22	33	1	3	1	1	2	2	1	1	1	1	0	0	0	1	0	1	1	0	1	0	7	7	0	1	1	0	1
13	1	211	1	24.49	25.39	3	3	21	27	1	2	1	1	2	2	2	2	1	1	0	0	0	0	0	0	1	0	1	0	8	8	0	1	1	0	1
16	1	168	0	19.83	18.73	2	2	23	23	1	1	1	1	4	3	1	1	1	1	0	0	0	0	0	0	1	0	1	0	7	6	0	1	1	0	0
15	1	150	0	17.3	18.31	1	1	22	26	1	2	1	1	2	2	1	1	1	1	0	0	0	0	0	0	0	0	0	0	6	5	0	1	1	0	1
15	1	44	0	21.16	18.72	2	2	21	22	1	1	1	0	1	1	1	1	1	1	0	1	0	1	0	1	1	0	0	0	2	2	1	1	1	0	1
13	1	82	0	24.57	22.43	3	2	25	25	2	2	1	1	3	2	2	1	1	1	0	0	0	0	0	0	0	0	0	0	3	3	0	1	1	0	1
15	1	138	0	20.2	23.73	2	2	22	24	1	1	1	1	2	2	1	1	1	1	0	0	0	0	0	0	1	0	1	0	6	5	0	1	1	0	1
13	2	135	0	19.37	16.85	2	1	22	23	1	1	1	1	2	2	1	1	1	1	0	0	0	1	0	0	0	0	0	0	4	5	0	1	1	0	0
12	1	359	1	19.59	20.34	2	2	20	24	1	1	1	1	2	2	1	1	1	1	0	0	0	0	0	0	1	0	0	0	12	12	1	1	1	0	1
13	1	41	0	17.3	21.37	1	2	22	23	1	1	1	1	2	2	1	1	1	1	0	1	0	0	0	0	1	0	1	0	2	2	0	1	1	0	1
16	1	42	0	30.07	18.03	3	1	21	24	1	1	1	1	2	2	1	1	1	1	0	0	0	0	0	0	0	0	0	0	2	2	0	1	1	0	0
13	1	29	0	24.22	21.64	3	2	27	32	2	3	1	1	3	2	1	1	1	1	0	0	0	0	0	0	1	0	0	0	2	1	1	1	1	0	1
13	1	54	0	24.69	19.78	3	2	31	27	3	2	1	1	3	3	2	2	1	1	0	0	0	1	0	0	1	0	1	0	2	2	1	1	1	0	1
13	1	10	0	22.58	20.81	2	2	23	23	1	1	1	1	3	3	2	1	1	1	0	0	0	1	0	0	1	0	1	0	1	1	0	1	1	0	1
13	1	46	0	23.05	19.14	2	2	20	24	1	1	1	1	2	2	3	1	1	1	0	0	0	0	0	0	1	1	0	0	2	2	0	1	1	0	0
13	1	67	0	21.8	22.03	2	2	27	29	2	2	1	1	4	4	6	6	0	0	0	0	0	0	0	0	0	0	0	0	3	3	0	1	1	0	0
15	1	101	0	27.31	18.2	3	1	26	26	2	2	1	1	4	4	2	6	0	0	0	0	0	0	0	0	1	0	1	0	4	4	0	1	1	1	0
12	1	2	0	20.48	20.31	2	2	23	24	1	1	1	1	3	3	1	1	1	1	0	0	0	0	0	0	0	0	0	0	1	1	0	1	1	0	1
13	1	78	0	21.48	20.36	2	2	20	27	1	2	1	1	2	2	1	1	1	1	0	0	0	0	0	1	1	0	1	0	3	3	0	1	1	0	1
13	1	10	0	17.58	22.27	1	2	23	23	1	1	1	1	2	2	1	1	1	1	0	0	0	0	0	0	1	0	1	0		1	0	1	1	0	0
13	1	11	0	23.88	17.07	2	1	21	22	1	1	1	1	2	2	1	1	1	1	0	0	0	0	0	0	1	0	1	0	1	1	1	1	1	0	0
13	1	132	0	22.05	20.03	2	2	25	28	2	2	1	1	2	4	1	1	1	1	0	0	0	0	0	0	0	0	0	0	5	5	0	1	1	0	1
13	2	256	1	19.13	21.64	2	2	20	24	1	1	1	1	2	3	1	1	1	1	0	1	0	1	0	0	1	0	1	0	8	9	0	1	1	0	1
13	1	5	0	18.52	23.15	2	2	22	25	1	2	1	1	2	2	1	1	1	1	0	0	0	0	0	0	0	0	0	0	1	1	0	1	1	0	1
12	1	1	0	20.68	20.81	2	2	30	34	3	3	1	1	3	3	1	1	1	1	0	0	0	1	0	0	1	0	1	0	1	1	0	1	1	0	1
14	1	123	0	26.56	17.19	3	1	28	28	2	2	1	1	4	4	6	6	1	1	0	0	0	0	0	0	0	0	0	0	6	5	0	1	1	0	1
13	1	193	1	28.4	19.62	3	2	22	22	1	1	1	1	3	3	1	1	1	1	0	1	0	1	0	1	1	0	1	0	9	7	0	1	1	0	0
14	1	15	0	20.76	22.03	2	2	30	30	3	3	1	1	4	2	3	3	1	1	0	0	0	0	0	0	1	0	1	0	1	1	0	1	1	0	0
13	1	259	1	19.37	19.78	2	2	26	26	2	2	1	1	4	4	6	6	0	0	0	0	0	1	0	1	0	0	0	0	9	9	0	1	1	0	1
14	2	6	0	28.34	19.98	3	2	24	26	1	2	1	1	2	3	1	1	1	1	0	1	0	1	0	1	1	0	1	0	1	1	1	1	1	0	1
	1	125	0	18.78	20.03	2	2	24	24	1	1	1	1	2	2	1	1	1	1	0	0	0	1	0	1	0	0	0	0	4	5	0	1	1	0	1
13	1	106	0	24.51	21.78	3	2	26	26	2	2	1	1	2	2	1	1	1	1	0	0	0	0	0	0	1	0	1	0	4	4	1	1	1	0	0
13	1	17	0	25.73	17.48	3	1	24	24	1	1	1	1	4	4	2	2	1	1	0	0	0	0	0	0	0	0	0	0	1	1	0	1	1	0	1
14	1	121	0	23.44	18.67	2	2	23	26	1	2	1	1	2	2	1	1	1	1	0	0	0	1	0	1	1	0	1	0	4	5	0	1	1	0	1
15	1	97	0	25.51	19.98	3	2	26	27	2	2	1	1	3	3	1	1	1	1	0	0	0	1	0	1	0	0	0	0	4	4	0	1	1	0	0
14	1	70	0	26.37	19.81	3	2	29	31	2	3	1	1	4	4	6	6	0	0	0	0	0	1	0	2	1	0	0	0	3	3	1	1	1	0	0
13	1	84	0	19.49	22.22	2	2	26	31	2	3	1	1	2	4	3	3	1	1	0	0	0	0	0	0	0	0	0	0	4	3	0	1	1	0	0
12	1	95	0	30.04	22.06	3	2	26	27	2	2	1	1	3	4	3	3	1	1	0	0	0	0	0	0	1	0	1	0	4	4	0	1	1	0	0
15	1	65	0	27.1	22.06	3	2	24	23	1	1	1	1	4	4	6	2	0	1	0	0	0	1	0	2	1	0	1	0	3	3	0	1	1	0	0
13	1	128	0	18.03	17.58	1	1	24	25	1	2	1	1	3	3	2	2	1	1	0	1	0	0	0	0	0	0	0	0	6	5	0	1	1	0	1
14	1	93	0	23.15	23.01	2	2	20	23	1	1	1	1	2	2	1	1	1	1	0	0	0	0	0	0	1	0	1	0	4	4	0	1	1	0	1
15	1	82	0	20.76	19.63	2	2	26	25	2	2	1	1	4	4	1	1	1	1	0	1	0	1	0	0	1	0	1	0	4	3	0	1	1	0	1
13	1	66	0	24.22	18.77	3	2	20	24	1	1	1	1	2	3	1	1	1	1	0	0	0	0	0	1	1	1	0	0	3	3	0	1	1	0	0
13	1	13	0	19.96	20.32	2	2	20	22	1	1	1	1	4	4	3	3	1	1	0	1	0	0	0	0	1	0	1	0	1	1	0	1	1	0	1
15	1	102	0	27.34	19.31	3	2	28	30	2	3	1	1	2	2	1	1	1	1	0	0	0	0	0	0	1	0	1	0	5	4	1	1	1	0	1
14	1	91	0	23.36	20	2	2	31	33	3	3	1	1	3	1	1	1	1	1	0	0	0	0	0	0	1	0	0	0	4	4	1	1	1	0	1
13	2	87	0	22.41	17.63	2	1	23	23	1	1	1	1	4	4	6	6	0	0	0	0	0	0	0	1	0	0	0	0	3	3	0	1	1	0	0
14	1	2	0	23.39	20.83	2	2	27	28	2	2	1	1	3	3	3	3	1	1	0	0	0	0	0	0	0	0	0	0	1	1	0	1	1	0	0
13	2	117	0	22.58	20.08	2	2	26	34	2	3	1	1	2	2	1	1	1	1	0	0	0	1	0	0	1	0	1	0	5	4	1	1	1	0	0
13	1	27	0	18.94	16.02	2	1	23	22	1	1	1	1	3	3	2	2	1	1	0	0	0	0	0	1	1	0	1	0	1	1	0	1	1	0	1
17	1	178	0	22.13	20.31	2	2	25	27	2	2	1	1	3	3	2	2	1	1	0	0	0	0	1	1	1	0	1	0	7	6	0	1	1	0	1
13	1	179	0	20.76	21.09	2	2	21	23	1	1	1	1	3	3	2	2	1	1	0	0	0	1	0	1	0	0	0	0	6	6	0	1	1	0	0
15	1	216	1	16.26	24.69	1	3	25	26	2	2	1	1	2	2	1	1	1	1	0	1	0	1	0	0	1	0	1	0	8	8	1	1	1	0	1
12	1	16	0	19.15	20.81	2	2	23	25	1	2	1	1	2	2	1	1	1	1	0	0	1	0	1	1	1	0	1	0	1	1	0	1	1	0	1
13	1	44	0	22.95	19.92	2	2	25	26	2	2	1	1	3	2	1	1	1	1	0	0	0	0	1	1	0	0	0	0	2	2	0	1	1	0	1
15	1	8	0	19.61	23.59	2	2	24	25	1	2	1	1	3	2	2	1	1	1	0	0	0	1	0	0	1	0	1	0	1	1	1	1	1	0	1
14	1	87	0	23.88	24.03	2	3	37	41	4	4	1	1	2	1	1	1	1	1	0	0	0	1	0	0	1	0	1	0	4	3	1	1	1	0	1
13	1	154	0	24.41	23.52	3	2	21	27	1	2	1	1	2	2	1	1	1	1	0	0	0	0	0	0	1	0	1	0	5	6	1	1	1	0	1
13	1	147	0	21.6	20.94	2	2	24	22	1	1	1	1	2	4	1	1	1	1	0	1	0	0	1	1	0	0	0	0	5	5	0	1	1	0	1
14	1	18	0	21.45	19.53	2	2	20	22	1	1	1	1	2	2	1	1	1	1	0	1	0	1	0	1	0	0	0	0	1	1	0	1	1	0	1
14	1	69	0	26.73	22.1	3	2	27	30	2	3	1	1	3	2	2	1	1	1	0	0	0	1	0	1	1	0	1	0	3	3	1	1	1	0	1
13	1	65	0	20.44	18.73	2	2	21	24	1	1	1	1	3	3	2	2	1	1	0	0	0	0	0	0	0	0	0	0	3	3	0	1	1	0	1
13	1	150	0	18.25	18.67	1	2	21	26	1	2	1	1	2	2	2	2	1	1	0	0	0	0	1	1	0	0	0	0	6	5	0	1	1	0	1
13	1	53	0	20.7	22.89	2	2	26	29	2	2	1	1	2	2	1	1	1	1	0	0	0	1	0	0	1	1	0	0	2	2	1	1	1	0	0
12	2	333	1	20.02	22.03	2	2	20	23	1	1	1	1	3	3	1	1	1	1	0	0	0	0	0	0	0	0	0	0	9	12	0	1	1	0	0
13	1	21	0	21.45	19.72	2	2	26	27	2	2	1	1	4	4	6	3	0	0	0	1	0	1	0	0	0	0	0	0	1	1	0	1	1	0	1
14	1	5	0	22.65	19.56	2	2	21	23	1	1	1	1	2	2	1	1	1	1	0	0	0	0	0	1	0	0	0	0	1	1	0	1	1	0	1
14	1	3	0	21.97	21.5	2	2	26	26	2	2	1	1	2	2	1	1	1	1	0	0	0	1	0	0	1	0	1	0	1	1	0	1	1	0	0
14	2	112	0	23.3	20.96	2	2	20	22	1	1	1	1	4	2	2	1	1	1	0	0	0	0	0	1	1	0	1	0	3	4	0	1	1	0	1
14	1	225	1	26.53	24.77	3	3	23	23	1	1	1	1	2	2	1	1	1	1	0	0	0	0	0	0	0	0	0	0	8	8	0	1	1	0	1
15	1	322	1	24.45	18.37	3	1	23	25	1	2	1	1	3	3	1	1	1	1	0	1	0	0	0	0	1	0	1	0	14	11	0	1	1	0	1
13	1	41	0	20.24	18	2	1	26	27	2	2	1	1	4	4	6	6	1	1	0	0	0	0	0	1	0	0	0	0	2	2	0	1	1	0	1
13	1	14	0	19.57	20.2	2	2	21	22	1	1	1	1	2	3	6	6	1	1	0	0	0	0	0	0	1	0	1	0	1	1	0	1	1	0	0
13	1	334	1	20.05	22.31	2	2	23	24	1	1	1	1	3	3	1	1	1	1	0	0	1	1	0	0	1	1	1	0	12	12	1	1	1	0	1
14	1	76	0	19.59	18.59	2	2	24	27	1	2	1	1	4	4	3	6	0	0	0	0	0	1	0	0	0	0	0	0	3	3	0	1	1	0	1
13	1	24	0	25.8	20.43	3	2	25	26	2	2	1	1	2	3	3	1	1	1	0	0	0	1	0	0	1	0	1	0	1	1	1	1	1	0	0
14	1	14	0	22.99	16.8	2	1	26	25	2	2	1	1	4	4	6	6	0	0	0	0	0	0	0	1	1	0	1	0	1	1	0	1	1	0	0
13	1	312	1	23.53	23.44	2	2	30	33	3	3	1	1	2	2	1	1	1	1	0	0	0	0	0	0	1	0	0	0	12	11	1	1	1	0	0
14	1	290	1	23.88	23.78	2	2	40	40	4	4	1	1	3	2	1	1	1	1	0	0	0	0	0	0	1	0	0	0	11	10	1	1	1	0	0
13	1	312	1	22.04	19.92	2	2	20	26	1	2	1	1	2	2	1	1	1	1	0	0	0	0	0	0	1	0	0	0	11	11	1	1	1	0	0
	1	109	0	21.09	22.6	2	2	26	32	2	3	1	1	3	3	1	1	1	1	0	0	0	0	0	0	1	0	0	0	4	4	1	1	1	0	0
15	1	314	1	25.71	23.23	3	2	32	37	3	4	1	1	2	2	1	1	1	1	0	0	0	0	0	0	1	0	0	0	12	11	1	1	1	0	0
14	1	312	1	25.21	18.18	3	1	30	36	3	4	1	1	2	2	1	1	1	1	0	0	0	0	0	0	1	0	0	0	12	11	1	1	1	0	0
14	1	259	1	20.28	18.31	2	1	30	31	3	3	1	1	2	2	1	1	1	1	0	0	0	0	0	0	1	0	0	0	10	9	1	1	1	0	0
14	1	244	1	20.28	18.26	2	1	39	42	4	4	1	1	2	2	1	1	1	1	0	0	0	0	0	0	1	0	0	0	9	9	1	1	1	0	0
14	1	312	1	23.88	22.22	2	2	39	41	4	4	1	1	2	2	1	1	1	1	0	0	0	0	0	0	1	0	0	0	12	11	1	1	1	0	0
14	1	314	1	21.26	21.91	2	2	33	36	3	4	1	1	2	2	1	1	1	1	0	0	0	0	0	0	1	0	0	0	12	11	1	1	1	0	0
16	1	59	0	19.72	19.53	2	2	20	22	1	1	1	1	2	2	1	1	1	1	0	0	0	0	0	0	1	0	1	0	3	2	0	1	1	0	0
13	1	313	1	24.68	17.22	3	1	24	24	1	1	1	1	4	4	6	6	1	1	0	0	0	0	0	0	0	0	0	0	14	11	0	1	1	0	0
13	1	157	0	19.83	24.52	2	3	20	23	1	1	1	1	2	2	1	1	1	1	0	0	0	1	0	1	0	0	0	0	6	6	0	1	1	0	1
15	1	161	0	20.2	17.48	2	1	20	25	1	2	1	1	4	4	1	1	1	1	0	0	0	0	0	0	0	0	0	0	8	6	0	1	1	0	1
15	1	250	1	28.04	21.36	3	2	29	34	2	3	1	1	2	2	1	1	1	1	0	0	0	0	0	0	1	0	1	0	10	9	1	1	1	0	1
13	1	250	1	21.45	21.1	2	2	24	29	1	2	1	1	4	4	6	6	0	0	0	0	0	0	0	0	1	0	1	0	11	9	0	1	1	0	0
12	1	237	1	22.23	20.7	2	2	22	22	1	1	1	1	2	2	1	1	1	1	0	0	0	0	0	0	1	0	1	0	10	8	0	1	1	0	1
13	1	237	1	22.04	22.77	2	2	22	33	1	3	1	1	2	2	1	1	1	1	0	1	0	0	0	0	0	0	0	0	9	8	0	1	1	0	1
14	1	261	1	24.07	21.83	3	2	27	28	2	2	1	1	2	2	1	1	1	1	0	0	0	0	0	0	1	0	1	0	9	9	1	1	1	0	0
13	1	228	1	22.58	17.78	2	1	23	32	1	3	1	1	2	2	1	1	1	1	0	0	0	0	0	0	1	0	1	0	9	8	0	1	1	0	1
13	1	226	1	21.26	21.23	2	2	25	27	2	2	1	0	2	2	1	1	1	1	0	1	0	1	0	1	1	0	0	0	8	8	1	1	1	0	1
13	1	223	1	25.1	23.44	3	2	26	25	2	2	1	1	2	2	1	1	1	1	0	0	0	0	1	1	0	0	0	0	8	8	0	1	0	0	1
13	1	208	1	23.03	20.94	2	2	26	27	2	2	1	1	2	2	1	1	1	1	0	0	0	1	0	1	1	0	1	0	7	7	1	1	1	0	1
14	1	210	1	18.75	19.56	2	2	22	29	1	2	1	1	2	2	1	1	1	1	0	1	0	1	0	0	1	0	1	0	9	7	1	1	1	0	0
13	1	227	1	21.97	23.88	2	2	25	26	2	2	1	1	3	2	1	1	1	1	0	1	0	1	0	0	1	0	0	0	10	8	1	1	1	0	1
14	1	234	1	17.3	19.81	1	2	21	24	1	1	1	1	2	2	1	1	1	1	0	0	0	0	0	0	1	0	1	0	10	8	0	1	1	0	1
12	1	203	1	27.64	20.81	3	2	27	25	2	2	1	1	2	2	1	1	1	1	0	0	0	0	0	1	1	0	1	0	8	7	1	1	1	0	1
13	2	200	1	24.02	25.39	3	3	23	22	1	1	1	1	3	2	1	1	1	1	0	0	0	0	0	0	1	0	1	0	6	7	0	1	1	0	1
13	1	80	0	25.95	21.88	3	2	20	27	1	2	1	1	2	2	1	1	1	1	0	0	0	0	0	0	1	0	1	0	3	3	0	1	1	0	1
14	1	180	0	18.59	19.14	2	2	23	22	1	1	1	1	3	3	1	1	1	1	0	1	0	1	0	0	0	0	0	0	8	6	0	1	1	0	1
14	1	166	0	24.33	24.97	3	3	43	40	4	4	1	1	1	1	1	1	1	1	0	0	0	1	0	1	1	0	0	0	7	6	1	1	1	0	1
13	1	154	0	23.51	18.75	2	2	24	24	1	1	1	0	3	3	1	1	1	1	0	0	0	1	0	2	0	0	0	0	5	6	0	1	1	0	0
13	1	84	0	21.48	21.78	2	2	24	30	1	3	1	1	2	2	1	1	1	1	0	0	0	1	0	0	1	0	0	0	4	3	1	1	1	0	0
12	1	55	0	21.67	19.04	2	2	28	27	2	2	1	1	3	3	6	6	0	1	0	0	0	0	0	1	1	0	1	0	3	2	1	1	1	0	1
13	1	34	0	20.93	16.02	2	1	29	27	2	2	1	1	3	4	2	6	1	1	0	0	0	0	0	0	1	0	1	0	2	2	1	1	1	0	1
19	1	7	0	28.58	21.64	3	2	32	34	3	3	1	0	2	2	1	1	1	1	0	1	0	0	0	0	1	0	0	0	1	1	1	1	1	0	1
16	1	1	0	23.03	17.63	2	1	21	22	1	1	1	1	3	3	3	3	1	1	0	0	0	0	0	0	0	0	0	0	1	1	0	1	1	0	0
13	1	139	0	18.61	17.88	2	1	24	29	1	2	1	1	2	2	1	1	1	1	0	0	0	1	0	2	1	0	0	0	6	5	1	1	1	0	0
13	1	30	0	19.49	17.58	2	1	21	25	1	2	1	1	3	3	3	3	1	1	0	0	0	0	0	0	0	0	0	0	2	1	0	1	1	0	0
14	1	94	0	20.76	21.77	2	2	41	36	4	4	1	1	2	2	1	1	1	1	0	0	0	1	0	2	1	0	0	0	4	4	1	1	1	0	0
13	1	33	0	19.53	25.64	2	3	23	24	1	1	1	1	3	3	1	1	1	1	0	0	0	0	0	0	1	0	1	0	2	2	1	1	1	0	0
14	1	125	0	20.18	26.71	2	3	27	31	2	3	1	1	3	2	1	1	1	1	0	0	0	0	0	0	1	0	1	0	5	5	1	1	1	0	0
12	1	19	0	22.2	22.6	2	2	28	31	2	3	0	1	4	4	6	6	0	0	0	0	0	0	0	0	0	0	0	0	1	1	0	1	1	0	0
13	2	96	0	19.49	24.98	2	3	26	28	2	2	1	1	1	2	1	1	1	1	0	0	0	0	0	1	1	0	0	0	2	4	1	1	1	1	1
13	1	126	0	18.65	19.56	2	2	27	30	2	3	1	1	2	2	1	1	1	1	0	1	0	1	0	0	1	0	1	0	5	5	1	1	1	1	1
13	1	16	0	25.54	20.2	3	2	23	24	1	1	1	0	3	2	1	1	1	1	0	0	0	1	0	1	1	1	0	0	1	1	1	1	1	0	1
13	1	22	0	19.38	17.58	2	1	20	22	1	1	1	1	2	2	1	1	1	1	0	0	0	0	0	1	1	0	1	0	1	1	0	1	1	1	1
14	1	23	0	22.49	19.63	2	2	41	41	4	4	1	1	3	1	1	1	1	1	0	0	0	0	0	1	1	0	1	0	1	1	1	1	1	0	0
13	1	68	0	22.49	30.3	2	3	38	38	4	4	1	1	2	2	1	1	1	1	0	1	0	0	0	0	1	0	0	0	3	3	1	1	1	0	0
13	1	46	0	22.49	20.31	2	2	37	40	4	4	1	1	2	2	1	1	1	1	0	1	0	0	0	0	1	0	1	0	2	2	1	1	1	1	0
13	1	15	0	26.37	19.56	3	2	30	34	3	3	1	1	3	3	1	1	1	1	0	0	0	0	0	0	1	0	0	0	1	1	1	1	1	1	1
13	1	71	0	19.03	21.1	2	2	36	35	4	4	1	1	3	1	1	1	1	1	0	1	0	1	0	1	1	0	0	0	3	3	1	1	1	0	1
12	1	30	0	21.48	20.81	2	2	23	28	1	2	1	1	2	2	1	1	1	1	0	0	0	0	0	1	1	0	0	0	2	1	1	1	1	1	1
13	1	272	1	23.53	18.59	2	2	20	23	1	1	0	1	2	2	1	1	1	1	0	1	0	0	0	0	1	0	0	0	11	10	1	1	1	1	0
13	1	76	0	20.55	17.78	2	1	37	38	4	4	1	1	1	1	1	1	1	1	0	1	0	1	0	0	1	0	1	0	4	3	1	1	1	1	1
14	1	71	0	25.95	19.92	3	2	35	39	4	4	1	0	2	2	1	1	1	1	0	1	0	1	0	1	1	0	1	0	3	3	1	1	1	0	1
12	1	360	1	20.24	23.42	2	2	26	26	2	2	1	1	2	2	1	1	1	1	0	0	0	0	0	0	1	0	1	0	13	12	0	1	1	0	0
14	1	165	0	20.24	18.31	2	1	22	22	1	1	1	1	2	2	1	1	1	1	0	0	0	0	0	0	1	0	1	0	7	6	0	1	1	0	0
13	1	54	0	21.97	19.52	2	2	21	23	1	1	1	1	2	3	2	2	1	1	0	0	0	1	0	1	0	0	0	0	2	2	0	1	1	0	1
14	1	2	0	18.69	24.24	2	3	20	22	1	1	1	1	2	2	1	1	1	1	0	0	0	1	0	1	0	0	0	0	1	1	0	1	1	0	1
13	1	6	0	27.25	18.26	3	1	25	31	2	3	1	1	2	2	1	1	1	1	0	0	0	1	0	1	1	0	1	0	1	1	0	1	1	0	1
15	1	39	0	22.66	22.27	2	2	20	25	1	2	1	1	2	2	1	1	1	1	0	0	0	0	0	0	0	0	0	0	2	2	0	1	1	0	1
14	1	7	0	17.01	19.14	1	2	20	26	1	2	1	1	2	2	1	1	1	1	0	0	0	1	0	0	1	1	0	0	1	1	0	1	1	0	0
12	1	32	0	21.3	19.92	2	2	20	23	1	1	1	1	2	2	1	1	1	1	0	0	0	1	0	0	1	1	0	0	2	2	0	1	1	0	1
14	1	68	0	19.49	22.95	2	2	23	22	1	1	1	1	4	2	7	1	0	1	0	0	0	0	0	0	0	0	0	0	3	3	0	1	1	0	1
13	1	106	0	19.1	19.92	2	2	24	26	1	2	1	1	2	2	1	1	1	1	0	0	0	1	0	0	1	0	1	0	4	4	1	1	1	0	1
14	1	150	0	23.44	22.22	2	2	24	28	1	2	1	1	4	2	2	1	1	1	0	0	0	0	0	0	0	0	0	0	7	5	0	1	1	0	1
16	2	86	0	24.49	21.45	3	2	23	22	1	1	1	1	2	2	1	1	1	1	0	0	0	0	0	0	0	0	0	0	2	3	0	1	1	0	1
15	1	11	0	24.22	20.03	3	2	36	38	4	4	1	1	2	2	1	1	1	1	0	1	0	1	0	2	1	0	0	0	1	1	0	1	1	0	0
13	1	15	0	18.61	24.09	2	3	24	22	1	1	1	1	2	2	1	1	1	1	0	1	0	1	1	1	1	0	1	0	1	1	1	1	1	0	0
14	1	21	0	28.09	20.82	3	2	21	23	1	1	1	1	3	3	1	1	1	1	0	0	0	0	0	1	0	0	0	0	1	1	0	1	1	0	1
13	1	14	0	21.97	21.78	2	2	22	26	1	2	1	1	2	2	1	1	1	1	0	0	0	0	0	0	1	0	1	0	1	1	1	1	1	0	0
14	1	12	0	21.6	23.98	2	2	23	23	1	1	1	1	2	2	1	1	1	1	0	0	0	1	0	0	1	0	1	0		1	1	1	1	0	0
14	1	16	0	22.49	21.48	2	2	25	25	2	2	1	1	2	2	1	1	1	1	0	0	0	0	0	0	0	0	0	0		1	0	1	1	0	0
14	1	15	0	18.52	19.05	2	2	25	27	2	2	1	1	2	2	1	1	1	1	0	0	0	1	0	1	1	0	1	0		1	0	1	1	0	0
14	1	19	0	24.22	20.2	3	2	24	22	1	1	1	1	2	2	1	1	1	1	0	0	0	1	0	1	1	0	1	0	1	1	1	1	1	0	1
13	1	138	0	20.05	21.34	2	2	21	31	1	3	1	1	2	2	1	1	1	1	0	0	0	0	0	0	1	0	1	0	5	5	0	1	1	0	0
12	1	25	0	18.17	21.1	1	2	23	22	1	1	1	1	2	2	1	1	1	1	0	1	0	1	0	0	0	0	0	0	2	1	0	1	1	0	0
13	1	15	0	22.31	21.48	2	2	25	27	2	2	1	1	2	2	1	1	1	1	0	0	0	1	0	0	0	0	0	0		1	0	1	1	0	0
13	1	47	0	19.1	16.82	2	1	22	23	1	1	1	1	3	3	2	2	1	1	0	0	0	1	0	0	0	0	0	0	2	2	0	1	1	0	0
12	1	52	0	20.2	20.7	2	2	21	24	1	1	1	1	2	2	1	1	1	1	0	0	0	0	0	1	0	0	0	0	2	2	0	1	1	0	0
15	1	77	0	20.76	20.69	2	2	39	38	4	4	1	1	3	3	1	1	1	1	0	0	0	0	0	0	1	0	0	0	3	3	1	1	1	0	0
13	1	97	0	22.49	23.83	2	2	21	25	1	2	0	1	3	2	2	2	1	1	0	0	0	0	0	1	0	0	0	0	4	4	0	1	1	0	0
15	1	41	0	22.41	23.07	2	2	31	29	3	2	1	1	4	2	6	2	1	1	0	0	0	1	0	0	1	0	1	0	2	2	0	1	1	0	0
14	1	59	0	22.15	18.03	2	1	21	22	1	1	1	1	3	2	3	3	1	1	0	1	0	0	0	0	1	0	1	0	2	2	0	1	1	0	1
12	1	44	0	20.76	20.81	2	2	24	23	1	1	1	1	3	3	6	6	1	1	0	1	0	1	0	2	1	0	1	0	2	2	1	1	1	0	0
16	2	135	0	23.74	21.37	2	2	41	48	4	4	1	1	2	2	1	1	1	1	0	1	0	0	0	0	1	0	1	0	4	5	1	1	1	0	0
15	1	113	0	19.03	17.48	2	1	25	26	2	2	1	1	2	2	1	1	1	1	0	0	0	1	0	0	1	0	0	0	4	4	1	1	1	0	0
17	2	7	0	22.53	19.23	2	2	20	22	1	1	1	1	2	2	2	2	1	1	0	1	0	1	0	1	0	0	0	0	1	1	0	1	1	0	0
13	1	63	0	20.02	23.44	2	2	23	24	1	1	1	1	3	3	3	3	1	1	0	0	0	0	0	0	1	0	1	0	3	3	0	1	1	0	0
13	1	105	0	23.67	17.45	2	1	20	25	1	2	0	1	2	2	2	2	1	1	0	0	0	0	0	1	0	0	0	0	4	4	0	1	1	0	0
14	1	23	0	19.96	24.97	2	3	23	25	1	2	1	0	3	3	2	2	1	1	0	1	0	1	0	0	0	0	0	0	1	1	0	1	1	0	0
13	1	6	0	19.57	20.7	2	2	22	22	1	1	1	1	3	3	6	6	1	1	0	0	0	0	0	0	0	0	0	0	1	1	0	1	1	0	0
14	1	17	0	19.59	19.28	2	2	22	22	1	1	1	1	3	3	6	6	1	1	0	0	0	0	0	0	0	0	0	0	1	1	0	1	1	0	0
12	1	18	0	26.99	23.44	3	2	20	26	1	2	0	1	2	2	2	2	1	1	0	1	0	1	0	0	0	0	0	0	1	1	0	1	1	0	0
13	1	74	0	26.73	18.73	3	2	23	23	1	1	1	1	4	3	7	7	1	1	0	0	0	1	1	1	1	0	1	0	3	3	0	1	1	0	1
13	1	28	0	20.2	20.81	2	2	29	29	2	2	1	1	2	2	1	1	1	1	0	0	0	0	1	1	1	0	1	0	1	1	0	1	1	0	0
14	1	3	0	22.49	21.48	2	2	22	22	1	1	1	1	2	2	1	1	1	1	0	0	0	0	1	0	1	0	1	0	1	1	0	1	1	0	1
13	1	65	0	23.88	21.36	2	2	25	31	2	3	1	1	3	2	1	1	1	1	0	0	0	0	0	0	1	0	1	0	3	3	1	1	1	0	1
14	1	86	0	22.39	21.33	2	2	26	29	2	2	1	1	3	3	1	1	1	1	0	0	0	0	0	0	0	0	0	0	4	3	0	1	1	0	1
13	1	186	1	20.06	22.55	2	2	25	35	2	4	1	1	3	2	1	1	1	1	0	1	0	1	0	0	1	0	1	0	7	7	0	1	1	0	0
13	1	35	0	21.6	21.48	2	2	20	22	1	1	1	1	2	2	7	1	0	1	0	0	0	0	0	0	0	0	0	0	2	2	0	1	1	0	1
14	1	56	0	22.86	19.94	2	2	27	32	2	3	1	1	2	2	1	1	1	1	0	0	0	1	0	0	1	0	1	0	2	2	1	1	1	0	0
11	1	137	0	19.49	23.31	2	2	26	30	2	3	1	1	3	4	3	3	1	1	0	0	0	0	0	0	0	0	0	0	5	5	0	1	1	0	0
15	1	173	0	24.91	18.36	3	1	20	26	1	2	1	1	2	2	3	3	1	1	0	0	0	0	0	0	0	0	0	0	6	6	0	1	1	0	0
16	1	87	0	21.8	20.7	2	2	23	25	1	2	1	1	2	4	1	1	1	1	0	0	0	0	1	1	1	0	1	0	3	3	0	1	1	0	1
14	1	191	1	21.26	21.23	2	2	31	32	3	3	1	1	3	3	1	1	1	1	0	0	0	0	1	1	1	0	1	0	6	7	1	1	1	0	1
12	1	139	0	18.07	24.84	1	3	25	28	2	2	1	1	2	3	1	1	1	1	0	0	0	0	0	1	1	0	0	0	6	5	1	1	1	0	1
14	1	44	0	18.37	19.53	1	2	22	26	1	2	1	1	3	3	2	2	1	1	0	0	0	0	0	1	1	0	1	0	2	2	0	1	1	0	1
14	1	106	0	24.77	20.89	3	2	35	39	4	4	1	1	1	2	1	1	1	1	0	0	0	0	0	1	1	0	1	0	4	4	1	1	1	0	1
13	1	90	0	24.8	27.06	3	3	23	26	1	2	1	1	4	2	6	1	1	1	0	0	0	0	0	0	1	1	0	0	4	3	0	1	1	0	1
13	1	62	0	25.1	19.84	3	2	24	26	1	2	1	1	4	4	6	6	1	1	0	1	0	0	0	0	0	0	0	0	3	3	0	1	1	0	1
14	1	45	0	29.3	24.77	3	3	22	25	1	2	1	1	3	3	1	1	1	1	0	0	0	0	0	0	0	0	0	0	2	2	0	1	1	0	1
12	1	21	0	24.22	24.65	3	3	26	25	2	2	1	1	4	4	6	6	1	1	0	0	0	0	0	0	1	0	1	0	1	1	0	1	1	0	1
13	1	37	0	22.04	18.9	2	2	30	32	3	3	1	1	2	2	1	1	1	1	0	1	0	1	0	0	1	0	1	0	2	2	1	1	1	0	0
14	1	193	1	20.76	18.8	2	2	28	31	2	3	1	1	2	2	3	3	1	1	0	0	0	0	0	0	1	0	1	0	7	7	1	1	1	0	0
14	1	114	0	29.38	17.63	3	1	26	25	2	2	1	1	3	3	6	6	0	0	0	0	0	0	0	1	1	1	0	0	4	4	0	1	1	0	0
11	1	37	0	18.73	23.63	2	2	21	28	1	2	1	1	2	3	3	3	1	1	0	0	0	0	0	0	1	0	1	0	2	2	0	1	1	0	0
13	1	91	0	20.66	17.63	2	1	24	27	1	2	1	1	3	2	3	3	1	1	0	0	0	0	0	0	1	0	1	0	4	4	1	1	1	0	0
15	1	26	0	19.72	24.65	2	3	24	24	1	1	1	1	3	3	3	3	1	1	0	0	0	0	0	0	1	0	1	0	1	1	0	1	1	0	0
15	1	16	0	20.83	21.83	2	2	29	31	2	3	1	1	3	4	3	6	1	1	0	0	0	0	0	0	0	0	0	0	1	1	0	1	1	0	0
12	1	26	0	19.59	18.8	2	2	23	25	1	2	1	1	4	4	3	3	1	1	0	0	0	0	0	0	1	0	1	0	1	1	0	1	1	0	0
13	1	208	1	19.47	19.83	2	2	26	26	2	2	1	0	4	4	6	6	0	0	0	0	0	0	0	1	0	0	0	0	7	7	0	1	1	0	0
14	1	78	0	22.92	19.78	2	2	30	32	3	3	1	1	3	4	1	6	1	0	0	0	0	0	0	0	0	0	0	0	3	3	0	1	1	0	0
14	1	32	0	24.39	19.95	3	2	20	29	1	2	1	1	3	2	1	3	1	1	0	0	0	0	0	0	1	0	0	0	2	2	1	1	1	0	0
14	1	61	0	21.03	22.6	2	2	20	28	1	2	0	1	2	2	1	1	1	1	0	0	0	0	0	0	0	0	0	0	3	3	0	1	1	0	0
13	1	6	0	22.77	18.29	2	1	21	25	1	2	1	1	4	2	6	1	1	1	0	0	0	0	0	1	0	0	0	0	1	1	0	1	1	0	1
12	1	22	0	20.07	15.81	2	1	20	22	1	1	1	1	2	2	4	3	1	1	0	0	0	0	0	0	1	0	1	0	1	1	0	1	1	0	0
13	1	88	0	21.45	26.71	2	3	29	31	2	3	1	1	2	2	1	1	1	1	0	1	0	1	0	0	1	0	1	0	4	3	1	1	1	0	0
13	1	54	0	19.61	20.25	2	2	22	22	1	1	1	1	3	3	2	2	1	1	0	0	0	0	0	0	0	0	0	0	2	2	0	1	1	0	1
13	1	45	0	20.76	18.03	2	1	20	23	1	1	1	1	3	3	1	1	1	1	0	0	0	1	0	0	1	0	1	0	2	2	0	1	1	0	0
14	1	221	1	24.09	24.03	3	3	22	24	1	1	1	1	3	2	1	1	1	1	0	0	0	0	1	1	0	0	0	0	8	8	0	1	1	0	1
14	1	68	0	25.25	18.73	3	2	24	25	1	2	1	1	4	4	1	1	1	1	0	0	0	0	1	1	0	0	0	0	3	3	0	1	1	0	1
15	1	19	0	18.37	20.96	1	2	36	44	4	4	1	1	2	2	1	1	1	1	0	0	0	1	0	1	1	0	1	0	1	1	1	1	1	0	1
12	1	50	0	24.22	26.71	3	3	23	25	1	2	1	1	2	2	1	2	1	1	0	0	0	0	1	1	0	0	0	0	2	2	0	1	1	0	1
15	1	8	0	24.61	17.69	3	1	24	25	1	2	1	1	2	2	2	2	1	1	0	1	0	1	0	0	1	0	1	0	1	1	1	1	1	0	1
12	1	198	1	18.73	18.03	2	1	25	23	2	1	1	1	3	4	3	7	1	1	0	0	0	1	0	0	0	0	0	0	9	7	0	1	1	0	1
14	1	57	0	21.97	18.67	2	2	24	25	1	2	1	1	2	3	2	2	1	1	0	0	0	0	1	1	0	0	0	0	3	2	0	1	1	0	1
15	1	10	0	16.3	20.7	1	2	20	22	1	1	1	1	2	1	2	2	1	1	0	1	0	1	0	1	0	0	0	0	1	1	0	1	1	0	1
13	1	89	0	22.86	23.44	2	2	29	37	2	4	1	1	2	2	1	1	1	1	0	0	0	0	0	0	0	0	0	0	4	3	0	1	1	0	0
13	1	15	0	20.76	22.6	2	2	23	27	1	2	1	1	2	2	1	1	1	1	0	0	0	1	0	0	1	0	0	0	1	1	1	1	1	0	0
12	1	69	0	21.3	20.17	2	2	30	38	3	4	1	1	2	2	1	1	1	1	0	0	0	1	0	0	1	0	0	0	3	3	1	1	1	0	0
13	1	188	1	23.03	22.64	2	2	28	35	2	4	1	1	2	2	1	1	1	1	0	0	0	1	0	0	1	0	1	0	7	7	1	1	1	0	0
14	1	76	0	23.53	18.95	2	2	33	38	3	4	1	1	2	2	1	1	1	1	0	0	0	1	0	1	0	0	0	0	3	3	0	1	1	0	0
12	1	230	1	23.66	24.97	2	3	25	29	2	2	1	1	3	3	1	1	1	1	0	1	0	1	1	1	1	0	1	0	10	8	0	1	1	0	1
14	1	205	1	21.97	18.82	2	2	27	28	2	2	1	1	4	4	3	6	1	1	0	0	0	0	0	0	0	0	0	0	7	7	0	1	1	0	0
14	1	60	0	18.6	22.15	2	2	32	33	3	3	1	1	3	3	1	1	1	1	0	0	0	0	0	0	1	0	1	0	3	2	1	1	1	0	0
14	1	68	0	24.8	17.63	3	1	30	31	3	3	1	1	2	2	1	1	1	1	0	0	0	0	0	0	1	0	0	0	3	3	1	1	1	0	0
13	1	36	0	21.77	21.48	2	2	22	24	1	1	1	1	3	3	1	1	1	1	0	0	0	0	1	1	0	0	0	0	2	2	0	1	1	0	1
14	1	127	0	20.94	22.89	2	2	36	47	4	4	1	1	2	2	1	1	1	1	0	0	0	1	0	0	1	0	0	0	5	5	1	1	1	0	0
15	1	20	0	20.76	20.08	2	2	28	28	2	2	1	1	4	4	1	1	1	1	0	0	0	0	0	0	1	1	0	0	1	1	0	1	1	0	0
13	1	55	0	25.26	19.63	3	2	23	24	1	1	1	1	3	2	2	1	1	1	0	0	0	1	0	0	0	0	0	0	2	2	0	1	1	0	0
13	1	3	0	26.53	20.96	3	2	25	30	2	3	1	1	2	2	1	1	1	1	0	0	0	0	0	0	0	0	0	0	1	1	0	1	1	0	0
13	1	72	0	22.72	17.9	2	1	23	22	1	1	1	1	2	3	1	1	1	1	0	0	0	1	0	1	0	0	0	0	3	3	0	1	1	0	1
13	1	32	0	20.57	21.48	2	2	26	24	2	1	1	1	2	2	1	1	1	1	0	0	0	1	0	1	1	0	1	0	2	2	1	1	1	0	1
14	1	170	0	21.16	17.58	2	1	23	26	1	2	1	1	4	4	7	7	1	1	0	0	0	0	1	0	0	0	0	0	7	6	0	1	1	0	1
14	1	24	0	21.01	21.77	2	2	20	26	1	2	1	0	3	3	2	2	1	1	0	0	0	0	0	0	0	0	0	0	1	1	0	1	1	0	1
13	1	5	0	18.69	18.26	2	1	21	26	1	2	1	1	2	2	1	1	1	1	0	0	0	1	0	0	0	0	0	0	1	1	0	1	1	0	1
14	1	105	0	21.26	17.94	2	1	21	24	1	1	1	1	2	2	1	1	1	1	0	0	0	0	0	0	1	0	0	0	5	4	0	1	1	0	1
14	1	11	0	22.32	17.31	2	1	21	22	1	1	1	1	2	2	1	1	1	1	0	0	0	0	0	1	0	0	0	0	1	1	0	1	1	0	1
15	1	17	0	21.67	20.96	2	2	23	24	1	1	1	1	3	2	1	1	1	1	0	0	0	0	0	0	0	0	0	0	1	1	0	1	1	0	1
13	1	12	0	25.95	18.82	3	2	21	27	1	2	1	1	2	2	1	1	1	1	0	0	0	0	0	0	0	0	0	0	1	1	0	1	1	0	1
13	1	48	0	21.98	22.6	2	2	21	32	1	3	1	1	2	2	1	1	1	1	0	0	0	1	0	0	0	0	0	0	2	2	0	1	1	0	0
15	1	8	0	25.71	19.31	3	2	22	23	1	1	1	1	2	2	1	1	1	1	0	1	0	1	0	0	1	0	1	0	1	1	0	1	1	0	1
13	1	209	1	20.68	27.34	2	3	21	24	1	1	1	0	2	2	1	1	1	1	0	0	0	1	0	0	0	0	0	0	7	7	0	1	1	0	1
14	1	27	0	24.91	25.48	3	3	35	34	4	3	1	1	2	2	1	1	1	1	0	0	0	0	0	1	1	0	0	0	1	1	1	1	1	0	1
13	1	3	0	24.22	19.98	3	2	22	26	1	2	1	1	2	2	1	1	1	1	0	0	0	1	0	0	1	0	1	0	1	1	0	1	1	0	1
17	1	220	1	18.37	17.9	1	1	25	26	2	2	1	1	2	2	1	1	1	1	0	1	0	1	0	0	0	0	0	0	9	8	0	1	1	0	1
14	1	257	1	23.66	20.7	2	2	24	25	1	2	1	0	2	2	1	1	1	1	0	0	0	0	0	0	1	0	0	0	9	9	1	1	1	0	1
14	1	121	0	22.72	20.81	2	2	23	24	1	1	1	1	2	2	1	1	1	1	0	0	0	1	0	0	0	0	0	0	5	5	0	1	1	0	1
	1	67	0	23.32	24.34	2	3	21	24	1	1	0	1	3	3	1	1	1	1	0	1	0	0	0	0	0	0	0	0	3	3	0	1	1	0	0
15	1	49	0	20.2	19.77	2	2	32	39	3	4	1	1	2	2	1	1	1	1	0	1	0	1	0	1	1	0	0	0	2	2	1	1	1	0	1
14	1	107	0	21.48	20.03	2	2	23	32	1	3	1	1	3	2	2	1	1	1	0	0	0	1	0	0	0	0	0	0	4	4	0	1	1	0	1
16	1	80	0	26.26	18.03	3	1	30	31	3	3	1	1	4	4	1	1	1	1	0	1	0	1	0	1	1	0	1	0	4	3	1	1	1	0	0
13	1	108	0	22.49	20.87	2	2	28	32	2	3	1	1	3	3	1	1	1	1	0	0	0	0	0	1	1	0	1	0	4	4	1	1	1	0	0
13	1	33	0	20.55	23.81	2	2	22	26	1	2	1	1	3	3	1	1	1	1	0	0	0	1	0	0	0	0	0	0	2	2	0	1	1	0	0
13	1	60	0	21.95	20.4	2	2	29	28	2	2	1	1	2	2	1	1	1	1	0	0	0	0	0	0	1	0	1	0	3	2	1	1	1	0	1
13	1	140	0	23.66	22.43	2	2	38	39	4	4	1	1	2	2	1	1	1	1	0	0	0	1	0	1	1	0	1	0	5	5	1	1	1	0	0
13	1	41	0	20.28	19.52	2	2	20	26	1	2	1	1	2	2	1	1	1	1	0	0	0	0	0	0	0	0	0	0	2	2	0	1	1	0	1
13	1	213	1	26.7	17.85	3	1	25	23	2	1	1	1	2	3	1	1	1	1	0	0	0	0	0	0	1	0	0	0	7	8	1	1	1	0	0
13	1	53	0	27.73	20.55	3	2	24	24	1	1	1	1	4	4	6	6	1	1	0	0	0	0	0	0	0	0	0	0	2	2	0	1	1	0	0
13	1	97	0	19.38	22.1	2	2	25	25	2	2	1	1	2	2	1	1	1	1	0	0	0	0	0	0	1	0	0	0	4	4	1	1	1	0	0
13	1	171	0	24.8	19.56	3	2	27	40	2	4	1	1	2	2	1	1	1	1	0	0	0	1	0	2	1	0	1	0	6	6	1	1	1	0	0
13	1	8	0	27.78	21.85	3	2	26	34	2	3	1	1	2	2	1	1	1	1	0	1	0	0	0	0	1	0	0	0	1	1	1	1	1	0	0
15	1	30	0	27.55	19.95	3	2	29	32	2	3	1	1	2	2	1	2	1	1	0	1	0	0	0	2	1	0	1	0	2	1	1	1	1	0	0
13	1	9	0	20.94	22.94	2	2	21	24	1	1	1	1	2	2	3	3	1	1	0	0	0	0	0	0	1	0	1	0	1	1	0	1	1	0	0
14	1	68	0	25.1	20.81	3	2	38	39	4	4	1	1	2	2	2	1	1	1	0	0	0	0	0	0	1	0	0	0	3	3	1	1	1	0	0
13	1	0	0	20.7	25.85	2	3	22	23	1	1	1	1	3	3	1	1	1	1	0	0	0	0	1	1	0	0	0	0	1	1	0	1	1	0	1
14	1	13	0	19.72	26.71	2	3	24	25	1	2	1	1	2	2	1	1	1	1	0	0	0	0	0	1	1	0	1	0	1	1	0	1	1	0	1
13	1	52	0	22.2	23.44	2	2	25	25	2	2	1	1	2	2	7	2	1	1	0	1	0	1	0	1	1	0	1	0	2	2	0	1	1	0	1
14	1	163	0	22.77	21.33	2	2	25	25	2	2	1	1	3	2	1	1	1	1	0	0	0	0	0	0	1	0	1	0	6	6	0	1	1	0	0
14	1	35	0	34.38	19.48	3	2	24	25	1	2	1	1	2	3	2	2	1	1	0	0	0	1	0	1	0	0	0	0	2	2	0	1	1	0	0
13	1	0	0	20.76	26.17	2	3	21	26	1	2	1	1	3	3	3	3	1	1	0	0	0	0	0	0	1	0	1	0	1	1	0	1	1	0	0
13	1	0	0	20.52	19.43	2	2	20	24	1	1	1	1	3	3	3	3	1	1	0	0	0	0	0	0	0	0	0	0	1	1	0	1	1	0	0
12	1	40	0	22.04	21.91	2	2	29	26	2	2	1	1	4	4	3	7	0	1	0	0	1	0	0	0	1	0	0	0	2	2	0	1	1	0	0
13	1	18	0	24.39	22.83	3	2	23	25	1	2	1	1	3	2	6	6	0	0	0	0	0	0	0	1	0	0	0	0	1	1	0	1	1	0	0
14	1	121	0	22.22	19.14	2	2	25	24	2	1	1	1	3	3	3	3	1	1	0	0	0	0	0	0	1	0	1	0	5	5	0	1	1	0	0
14	1	20	0	21.97	20.55	2	2	27	29	2	2	1	1	4	3	4	1	1	1	0	0	0	0	0	0	0	0	0	0	1	1	0	1	1	0	0
12	1	34	0	18.78	19.92	2	2	21	25	1	2	1	1	3	3	2	2	1	1	0	0	0	0	0	0	1	0	1	0	2	2	0	1	1	0	1
14	1	24	0	22.86	25.3	2	3	34	36	3	4	1	1	4	4	6	6	0	0	0	1	0	1	0	0	1	0	1	0	1	1	0	1	1	0	1
13	1	98	0	27.76	21.72	3	2	26	28	2	2	1	1	4	4	7	6	0	0	0	1	0	1	0	0	0	0	0	0	4	4	0	1	1	0	1
12	1	176	0	20.07	23.68	2	2	20	28	1	2	1	1	2	1	3	1	1	1	0	0	0	0	0	0	0	0	0	0	6	6	0	1	1	0	0
11	1	111	0	23.03	23.31	2	2	28	34	2	3	1	1	2	2	6	6	1	0	0	0	0	0	0	0	1	0	0	0	4	4	1	1	1	0	0
13	1	195	1	20.52	21.83	2	2	34	38	3	4	1	1	4	3	3	3	1	1	0	0	0	0	0	0	1	0	1	0	10	7	1	1	1	0	0
14	1	31	0	25.97	19.78	3	2	26	28	2	2	1	1	4	4	6	6	0	0	0	0	0	0	0	0	1	0	1	0	2	2	0	1	1	0	0
13	1	13	0	23.88	16.85	2	1	24	27	1	2	1	1	4	4	1	6	1	1	0	0	0	0	0	0	0	0	0	0	1	1	0	1	1	0	0
12	1	30	0	20.2	23.01	2	2	25	26	2	2	1	1	2	2	1	1	1	1	0	0	0	1	0	1	1	0	1	0	2	1	1	1	1	0	1
13	1	58	0	19.61	20	2	2	25	25	2	2	1	1	3	2	1	1	1	1	0	0	0	1	0	0	1	1	0	0	2	2	0	1	1	0	1
15	1	18	0	19.84	19.53	2	2	22	23	1	1	1	1	4	3	1	1	1	1	0	0	0	0	0	0	0	0	0	0	1	1	0	1	1	0	0
13	1	3	0	22.68	17.58	2	1	20	23	1	1	1	1	2	2	1	1	1	1	0	0	0	0	0	1	0	0	0	0	1	1	0	1	1	0	1
13	1	28	0	22.41	18.83	2	2	33	36	3	4	1	1	2	2	1	1	1	1	0	0	0	1	0	0	1	0	0	0	1	1	1	1	1	0	1
12	1	60	0	23.39	24.46	2	3	26	28	2	2	1	1	4	4	1	1	1	1	0	0	0	0	0	0	1	0	1	0	3	2	1	1	1	0	1
14	1	65	0	18.71	21.5	2	2	27	25	2	2	1	1	4	4	1	1	1	1	0	0	0	0	0	1	1	0	1	0	3	3	0	1	1	0	1
12	1	279	1	24.62	20.96	3	2	25	26	2	2	1	1	4	4	3	3	1	1	0	1	0	1	0	0	0	0	0	0	12	10	0	1	1	0	1
14	1	113	0	28.55	21.16	3	2	36	40	4	4	1	1	3	3	1	1	1	1	0	0	0	0	0	1	1	0	1	0	5	4	1	1	1	0	1
13	1	187	1	24.22	20.96	3	2	31	34	3	3	1	1	3	3	6	6	0	0	0	0	0	1	0	1	1	0	1	0	7	7	1	1	1	0	0
14	1	285	1	23.03	27.06	2	3	37	37	4	4	1	1	4	4	3	6	1	1	0	0	0	0	0	0	0	0	0	0	10	10	0	1	1	0	1
13	1	34	0	22.49	21.23	2	2	22	25	1	2	1	1	3	3	6	6	1	1	0	0	0	1	0	1	0	0	0	0	2	2	0	1	1	0	0
13	1	116	0	22.06	18.66	2	2	23	24	1	1	1	1	4	4	3	3	1	1	0	0	0	0	0	0	1	0	1	0	4	4	0	1	1	0	0
14	1	143	0	22.49	18.96	2	2	25	29	2	2	1	1	4	3	6	6	0	1	0	0	0	0	0	0	0	0	0	0	5	5	0	1	1	0	0
12	1	132	0	19.53	21.48	2	2	23	26	1	2	1	1	2	2	3	3	1	1	0	0	0	0	0	0	1	0	1	0	5	5	0	1	1	0	0
14	1	64	0	22.53	20.45	2	2	21	22	1	1	1	1	2	2	7	1	1	1	0	0	0	0	0	0	0	0	0	0	3	3	0	1	1	0	0
12	1	176	0	22.04	21.36	2	2	26	28	2	2	1	1	4	4	6	6	0	0	0	0	0	0	1	1	0	0	0	0	6	6	0	1	1	0	0
14	1	22	0	23.72	20.89	2	2	29	27	2	2	1	1	4	4	2	2	0	0		1	0	0	1	1	0	0	0	0	1	1	0	1	1	1	1
12	1	50	0	20.28	19.65	2	2	24	24	1	1	1	1	4	4	7	7	1	1	0	0	0	0	0	0	0	0	0	0	2	2	0	1	1	1	1
14	1	78	0	22.58	21.48	2	2	30	31	3	3	1	1	4	4	2	6	0	0	0	1	0	0	1	1	1	0	1	0		3	0	1	1	1	1
15	1	273	1	21.76	22.66	2	2	32	37	3	4	1	1	2	2	1	1	1	1	0	0	0	0	0	0	1	0	0	0	10	10	1	1	1	0	0
13	1	132	0	21.83	18.55	2	2	35	37	4	4	1	1	2	2	1	1	1	1		1	0	1		1	1	0	1	0	5	5	1	1	1	1	0
13	1	233	1	18.69	16.8	2	1	24	25	1	2	1	1	4	4	6	6	1	1	0	0	0	1	1	1	0	0	0	0	8	8	0	1	1	0	0
16	1	133	0	24.62	22.89	3	2	28	30	2	3	1	1	2	2	2	5	1	1	0	1	0	1	2	0	1	0	1	0	6	5	1	1	1	0	1
14	1	109	0	24.17	19.56	3	2	23	26	1	2	1	1	4	4	2	2	1	0	0	0	0	0	0	0	0	0	0	0	4	4	0	1	1	0	0
12	2	38	0	30.37	19.83	3	2	26	26	2	2	1	1	4	4	4	3	0	0	0	1	0	0	0	1	1	1	0	0	2	2	0	1	1	1	1
12	1	48	0	21.47	20.83	2	2	23	26	1	2	1	1	3	3	4	4	1	1	0	1	1	1	2	0	1	0	1	0	2	2	0	1	1	1	0
13	2	94	0	21.26	18.8	2	2	20	22	1	1	1	1	2	3	2	1	1	0	0	0	0	1	0	0	1	1	1	0	3	4	0	1	1	0	0
12	1	138	0	33.87	24.14	3	3	24	30	1	3	1	1	3	2	4	4	1	1	0	0	0	1	1	1	1	0	1	0	5	5	0	1	1	0	0
14	1	267	1	20.2	29.49	2	3	27	27	2	2	1	1	2	2	6	5	0	1	0	0	0	0	0	1	1	0	1	0	11	9	0	1	0	0	0
13	1	215	1	27.68	23.05	3	2	28	36	2	4	1	1	1	3	1	1	1	1	0	0	0	1	0	1	1	0	1	0	8	8	1	1	1	0	0
14	1	162	0	29.72	19.07	3	2	36	44	4	4	1	1	2	2	1	1	1	1	0	0	0	0	1	0	1	0	1	0	6	6	1	1	1	1	1
13	1	11	0	19.47	20.03	2	2	22	25	1	2	1	1	3	2	2	2	0	1	0	0	0	1	1	0	1	1	0	0	1	1	0	0	1	0	0
15	1	53	0	23.84	21.37	2	2	31	32	3	3	1	1	2	2	1	1	1	1	0	0	0	0	0	0	1	0	0	0	3	2	1	0	0	1	0
15	1	30	0	27.43	18.75	3	2	26	31	2	3	1	1	4	4	2	2	0	0	0	0	0	0	0	0	1	0	1	0	1	1	0	1	1	0	0
14	1	108	0	20.2	21.23	2	2	22	26	1	2	1	1	2	2	1	1	1	1	0	0	0	0	0	0	1	1	0	0	5	4	0	1	1	1	0
13	1	63	0	22.34	20.44	2	2	25	26	2	2	1	1	4	4	6	7	0	0	0	0	0	0	1	1	1	0	1	0	3	3	0	1	1	0	0
12	1	75	0	23.88	33.69	2	3	40	41	4	4	1	1	2	2	2	3	1	0	0	0	0	1	0	1	1	0	1	0	3	3	1	1	1	1	1
12	1	0	0	21.3	27.11	2	3	24	24	1	1	1	1	3	3	1	1	1	1	0	0	0	0	0	0	0	0	0	0	1	1	0	1	1	0	0
15	1	114	0	22.49	23.34	2	2	45	51	4	4	1	1	1	1	1	1	1	1	0	0	0	1	1	1	1	0	1	0	4	4	1	1	1	0	1
14	1	101	0	23.62	18.49	2	1	43	45	4	4	1	1	1	2	7	7	0	0	0	0	0	0	0	2	1	0	1	0	4	4	1	1	1	1	1
13	1	4	0	21.95	27.34	2	3	24	38	1	4	1	1	1	2	1	1	1	1	0	0	0	1	1	1	1	0	1	0	1	1	1	1	0	0	1
13	1	83	0	22.41	21.88	2	2	29	35	2	4	1	1	4	4	6	6	0	0	0	1	0	0	0	1	0	0	0	0	3	3	0	1	1	1	1
13	1	332	1	23.88	19.2	2	2	30	30	3	3	1	1	4	4	6	6	0	0	0	0	0	0	1	0	1	0	1	0	12	12	0	1	1	1	1
13	2	24	0	21.26	22.77	2	2	30	30	3	3	1	1	3	4	3	3	0	0	0	0	1	0	0	0	1	0	1	0	1	1	0	1	1	0	1
13	1	20	0	23.74	20.08	2	2	21	25	1	2	1	1	4	3	2	2	0	0	0	0	0	0	0	0	0	0	0	0	1	1	0	1	1	0	0
13	1	357	1	29.98	23.34	3	2	29	31	2	3	1	1	4	4	6	6	0	0	0	0	0	0	0	1	0	0	0	0	13	12	0	1	1	1	0
13	1	153	0	21.8	19.92	2	2	25	26	2	2	1	1	4	4	3	3	0	0	0	0	0	0	1	1	1	1	1	0	6	6	0	1	1	0	0
13	1	244	1	26.37	20.96	3	2	26	28	2	2	1	1	4	4	6	6	0	1	0	0	0	1	0	1	0	0	0	0	9	9	0	1	1	0	0
12	1	9	0	22.27	27.18	2	3	25	27	2	2	1	1	2	2	1	1	1	1	0	0	0	0	0	0	1	0	0	0	1	1	1	1	1	0	1
12	1	278	1	18.73	22.07	2	2	25	28	2	2	1	1	4	4	2	6	0	0	0	0	0	0	0	0	0	0	0	0	11	10	0	1	1	0	0
13	1	233	1	20.32	31.22	2	3	28	30	2	3	1	1	2	2	1	1	1	1	0	0	2	0	0	2	1	0	0	0	8	8	1	1	1	0	0
14	1	105	0	29.32	21.22	3	2	35	36	4	4	1	1	3	3	2	3	0	0	0	0	0	0	0	0	1	0	1	0	4	4	1	1	1	0	0
14	1	172	0	21.8	22.03	2	2	31	38	3	4	1	1	2	2	1	1	1	1	0	0	0	0	0	0	1	0	1	0	7	6	0	1	1	0	0
14	1	24	0	19.49	22.06	2	2	27	30	2	3	1	1	2	2	2	2	1	1	0	0	0	1	0	1	1	0	1	0	1	1	0	1	1	0	0
14	2	117	0	23.95	19.47	2	2	23	24	1	1	1	1	3	3	2	5	0	1	0	0	0	0	0	0	0	0	0	0		4	0	1	1	0	0
12	1	180	0	23.94	21.08	2	2	26	29	2	2	1	1	4	4	2	2	0	1	0	0	0	1	0	1	0	0	0	0	7	6	0	1	1	0	0
14	1	2	0	21.08	18.06	2	1	26	46	2	4	1	1	1	1	1	1	1	1	0	0	0	0	0	0	1	0	0	0	1	1	0	1	1	0	0
13	1	11	0	20.86	22.03	2	2	23	27	1	2	1	1	3	3	2	1	0	0	0	0	0	1	0	1	1	0	1	0	1	1	0	1	1	1	0
13	1	110	0	23.12	20.5	2	2	27	29	2	2	1	1	4	4	6	6	0	0	0	0	0	0	0	0	1	0	0	0	4	4	1	1	1	0	0
14	1	84	0	21.26	20.58	2	2	21	22	1	1	1	1	3	2	1	1	1	1	0	0	0	0	0	1	0	0	0	0	3	3	0	1	1	0	0
14	1	89	0	24.21	22.43	3	2	26	26	2	2	1	1	3	4	4	6	1	1	0	0	0	0	0	0	0	0	0	0	3	3	0	1	1	0	0
14	1	27	0	21.67	19.53	2	2	25	25	2	2	1	1	4	4	6	6	0	0	0	0	0	1	0	1	1	0	1	0	1	1	1	1	1	0	0
14	1	15	0	32.87	21.08	3	2	27	27	2	2	1	1	2	2	4	4	0	0	0	0	0	1	0	0	1	0	1	0	1	1	1	1	1	0	0
13	1	12	0	24.22	16.65	3	1	24	28	1	2	1	1	3	3	3	7	1	0	0	0	0	0	0	0	1	0	1	0	1	1	0	1	1	0	0
14	1	52	0	20.2	24.97	2	3	29	30	2	3	1	1	2	2	4	4	1	1	0	0	0	1	0	0	1	1	1	0	2	2	1	1	1	0	0
14	1	48	0	20.41	20.32	2	2	24	25	1	2	1	1	2	3	1	1	1	1	0	0	0	0	0	0	0	0	0	0	2	2	0	1	1	0	0
14	1	60	0	19.38	18.03	2	1	27	24	2	1	1	1	3	3	3	3	1	1	0	0	0	0	0	0	1	0	1	0	3	2	0	1	1	0	0
13	1	33	0	18.59	20	2	2	25	26	2	2	1	1	2	3	7	5	0	0	0	0	0	0	0	0	1	0	1	0	2	2	1	1	1	0	0
13	1	124	0	23.23	22.48	2	2	22	32	1	3	1	1	2	1	1	1	1	1	0	0	0	0	0	0	1	0	1	0	5	5	1	1	1	0	0
12	1	23	0	22.79	17.46	2	1	21	23	1	1	1	1	3	3	2	2	1	1	0	0	0	1	0	0	1	0	1	0	1	1	0	1	1	0	0
15	1	29	0	18.44	23.44	1	2	32	33	3	3	1	1	3	2	2	5	0	1	0	0	0	0	0	0	1	0	1	0	2	1	1	1	1	0	0
16	1	63	0	20.6	18.99	2	2	26	27	2	2	1	1	3	2	7	7	0	0	0	0	0	1	0	1	1	0	1	0	3	3	1	1	1	0	0
12	1	131	0	18.21	23.92	1	2	23	27	1	2	1	1	2	2	1	1	1	0	0	1	0	1	0	1	1	0	0	0	5	5	1	1	1	0	0
14	1	53	0	28.96	21.48	3	2	35	37	4	4	1	1	3	2	1	1	1	1	0	0	0	1	0	1	1	0	0	0	2	2	1	1	1	0	0
14	1	70	0	28.4	20.76	3	2	29	31	2	3	1	1	4	4	6	6	0	1	0	0	0	1	0	1	1	0	1	0	3	3	0	1	1	0	0
11	1	72	0	27.55	24.44	3	3	25	29	2	2	1	1	4	2	1	1	1	1	0	0	0	1	0	0	1	0	1	0	3	3	0	1	1	0	0
14	1	2	0	20.76	17.13	2	1	26	23	2	1	1	1	3	4	2	7	0	0	0	0	0	1	0	0	0	0	0	0	1	1	0	1	1	0	0
14	1	60	0	29.07	18.96	3	2	23	25	1	2	1	1	4	3	4	5	0	0	0	0	0	1	0	0	1	0	0	0	3	2	1	1	1	0	0
15	1	267	1	19.26	21.33	2	2	25	29	2	2	1	1	2	4	1	1	1	1	0	0	0	1	0	1	1	0	0	0	9	9	1	1	1	0	0
12	1	6	0	19.9	21.48	2	2	24	25	1	2	1	1	2	4	1	1	1	1	0	0	0	1	0	0	1	0	0	0	1	1	1	1	1	0	0
14	1	143	0	19.1	20.2	2	2	21	24	1	1	1	1	4	3	1	1	1	1	0	0	0	0	0	1	0	0	0	0	5	5	0	1	1	0	0
13	1	67	0	24.86	19.56	3	2	33	34	3	3	1	1	2	2	7	3	0	0	0	0	0	0	0	0	1	0	0	0	3	3	1	1	1	0	0
13	1	214	1	28.47	21.48	3	2	26	26	2	2	1	1	2	2	1	1	1	1	0	0	0	0	0	0	1	0	0	0	8	8	1	1	1	0	0
15	1	214	1	20.98	19.14	2	2	26	26	2	2	1	1	4	4	6	2	0	1	0	0	0	1	0	1	0	0	0	0	8	8	0	1	1	0	0
12	1	43	0	24.61	21.64	3	2	25	29	2	2	1	1	3	2	2	1	1	1	0	0	0	0	0	0	1	0	1	0	2	2	1	1	1	0	0
13	1	2	0	29.75	21.12	3	2	26	29	2	2	1	1	2	2	7	7	1	1	0	0	0	0	0	0	1	1	1	0	1	1	0	1	1	0	1
18	1	37	0	21.97	30.02	2	3	39	39	4	4	1	1	2	1	1	1	1	1	0	0	0	1	0	0	1	0	0	0	2	2	1	1	1	0	0
14	1	160	0	22.68	16.82	2	1	23	22	1	1	1	1	4	3	2	2	0	1	0	0	0	1	0	1	1	0	1	0	6	6	0	1	1	0	0
12	1	35	0	26.08	25.32	3	3	28	36	2	4	1	1	2	2	1	1	1	1	0	0	0	1	0	0	1	0	1	0	2	2	1	1	1	0	0
14	1	27	0	24.22	18.43	3	1	22	30	1	3	1	1	2	2	1	1	1	1	0	0	0	1	0	1	0	0	0	0	1	1	0	1	1	0	1
14	1	46	0	23.53	19.74	2	2	42	42	4	4	1	1	2	2	1	1	1	1	0	0	0	1	1	1	1	0	1	0	2	2	1	1	1	1	0
14	1	197	1	21.45	31.11	2	3	24	28	1	2	1	1	4	2	2	5	1	1	0	0	0	1	0	1	1	0	0	0	7	7	1	1	1	0	0
13	1	142	0	24.51	19.92	3	2	24	25	1	2	1	1	2	3	7	7	0	0	0	0	0	0	0	0	1	0	1	0	5	5	0	1	1	0	0
13	1	3	0	18.38	21.85	1	2	26	31	2	3	1	1	3	4	2	2	0	0	0	0	0	1	0	0	0	0	0	0	1	1	0	1	1	0	0
14	1	100	0	24.44	28.13	3	3	24	24	1	1	1	1	3	3	3	7	1	1	0	0	0	1	0	0	1	0	1	0	4	4	1	1	1	0	0
13	1	172	0	24.21	17.27	3	1	24	27	1	2	1	1	4	4	7	7	0	0	0	0	0	0	0	1	0	0	0	0	6	6	0	1	1	0	0
12	1	16	0	22.49	17.97	2	1	23	22	1	1	1	1	3	4	3	3	1	1	0	0	0	0	0	0	0	0	0	0	1	1	0	1	1	0	0
13	1	184	1	19.27	20.94	2	2	24	26	1	2	1	1	4	4	2	3	0	1	0	0	0	0	0	0	0	0	0	0	7	7	0	1	1	0	0
13	1	10	0	22.04	21.44	2	2	31	33	3	3	1	1	2	2	1	1	1	1	0	0	0	0	0	0	1	0	1	0	1	1	1	1	1	0	0
14	1	107	0	23.88	21.09	2	2	28	28	2	2	1	1	2	2	1	2	1	0	0	0	0	1	0	1	1	0	1	0	4	4	1	1	1	0	0
14	1	169	0	21.97	17.36	2	1	26	29	2	2	1	1	4	4	2	2	0	0	0	0	0	1	0	0	0	0	0	0	7	6	0	1	1	0	0
15	1	71	0	22.34	22.03	2	2	31	28	3	2	1	1	2	2	1	1	1	1	0	0	0	0	0	0	1	0	1	0	3	3	1	1	1	0	0
16	1	326	1	30.04	20.89	3	2	27	27	2	2	1	1	2	2	2	2	0	0	0	0	0	1	0	1	0	0	0	0	13	11	0	1	1	0	0
12	1	160	0	27.55	18.9	3	2	29	30	2	3	1	1	2	4	4	4	1	1	0	0	0	0	0	2	1	0	1	0	7	6	1	1	1	0	0
14	1	19	0	19.95	20.2	2	2	25	28	2	2	1	1	4	4	2	6	0	0	0	0	0	0	0	0	0	0	0	0	1	1	0	1	1	0	0
13	2	34	0	22.21	23.31	2	2	23	24	1	1	1	1	4	2	2	2	0	1	0	0	0	1	0	0	0	0	0	0	2	2	0	1	1	1	1
15	1	28	0	21.55	22.86	2	2	25	25	2	2	1	1	2	2	7	3	1	1	0	0	0	0	0	1	1	0	1	0	1	1	0	1	1	0	0
14	1	130	0	23.26	18.73	2	2	26	25	2	2	1	1	3	3	3	3	1	1	0	0	0	1	0	1	0	0	0	0	5	5	0	1	1	0	0
15	1	85	0	28.08	20.13	3	2	25	25	2	2	1	1	3	3	1	1	1	1	0	0	0	1	0	1	0	0	0	0	3	3	0	1	1	0	0
13	1	273	1	26.35	22.89	3	2	22	33	1	3	1	1	2	2	1	7	1	1	0	0	0	1	0	0	0	0	0	0	10	10	0	1	1	0	0
12	1	304	1	20.05	18.36	2	1	20	25	1	2	1	1	4	4	6	6	0	0	0	0	0	0	0	0	1	0	1	0	11	11	0	1	1	0	0
11	1	220	1	17.72	19.56	1	2	23	26	1	2	1	1	3	2	1	1	1	1	0	0	0	1	0	1	1	0	0	0	8	8	1	1	1	0	0
14	1	53	0	22.09	20.06	2	2	29	31	2	3	1	1	3	3	7	3	0	0	0	0	0	1	1	0	1	0	0	0	2	2	1	1	1	0	0
13	1	61	0	19.49	20.06	2	2	26	29	2	2	1	1	4	2	3	3	0	0	0	0	0	0	0	1	0	0	0	0	3	3	0	1	1	0	0
12	1	237	1	25.67	25.1	3	3	24	29	1	2	1	1	3	2	1	1	1	1	0	0	0	1	0	0	1	0	1	0	9	8	1	1	1	0	0
13	1	333	1	21.77	22.89	2	2	21	33	1	3	1	1	2	2	1	1	1	1	0	0	0	1	1	2	0	0	0	0	12	12	0	1	1	0	0
12	1	37	0	22.23	17.75	2	1	22	25	1	2	1	1	2	2	2	2	1	0	0	0	0	1	0	1	1	0	1	0	2	2	0	1	1	0	0
14	1	6	0	22.49	19.53	2	2	25	27	2	2	1	0	4	4	1	2	0	0	0	0	0	0	0	0	1	0	1	0	1	1	0	1	1	0	0
13	1	124	0	25.5	21.48	3	2	22	25	1	2	1	1	3	3	1	1	0	1	0	0	0	1	0	1	0	0	0	0	5	5	0	1	1	0	0
12	1	42	0	24.44	18.03	3	1	26	28	2	2	1	1	4	4	2	6	0	0	0	0	0	1	0	1	0	0	0	0	2	2	0	1	1	0	0
15	1	32	0	19.03	20.7	2	2	21	25	1	2	1	1	3	2	2	5	1	1	0	0	0	1	0	0	1	0	1	0	2	2	1	1	1	0	0
12	1	155	0	21.72	21.64	2	2	25	23	2	1	1	1	4	3	6	7	0	1	0	0	0	1	0	2	1	0	1	0	5	6	0	1	1	0	0
13	1	46	0	17.51	17.63	1	1	23	24	1	1	1	1	4	3	4	5	1	1	0	0	0	1	0	1	1	0	1	0	2	2	1	1	1	0	0
12	1	43	0	24.46	26.67	3	3	25	27	2	2	1	1	2	2	2	2	0	0	0	0	0	0	0	0	1	0	1	0	2	2	0	1	1	0	0
14	1	115	0	18.65	18.77	2	2	34	38	3	4	1	1	2	1	1	1	1	1	0	0	0	1	0	0	1	0	1	0	4	4	1	1	1	0	0
12	1	315	1	18.04	24.34	1	3	21	22	1	1	1	1	2	2	1	1	1	1	0	0	0	1	1	0	1	0	0	0	11	11	1	1	1	0	0
13	1	284	1	25.59	20.32	3	2	23	26	1	2	1	1	2	2	3	3	0	0	0	0	0	1	0	1	1	0	1	0	10	10	1	1	1	0	0
15	1	75	0	26.12	20.32	3	2	26	28	2	2	1	1	4	4	2	2	0	0	0	0	0	0	0	0	1	1	0	0	3	3	0	1	1	0	0
13	1	40	0	18.22	19.65	1	2	20	25	1	2	1	1	3	3	1	1	1	1	0	0	0	0	0	0	1	0	1	0	2	2	0	1	1	0	0
13	1	67	0	17.72	18.9	1	2	21	27	1	2	1	1	2	2	2	3	1	1	0	0	0	0	0	0	0	0	0	0	3	3	0	1	1	0	0
14	1	103	0	24.17	21.76	3	2	29	29	2	2	1	1	4	4	2	6	0	0	0	0	0	0	0	0	0	0	0	0	4	4	0	1	1	0	0
13	1	159	0	22.09	22.03	2	2	35	37	4	4	1	1	4	4	2	2	0	0	0	0	0	0	0	0	1	0	0	0	6	6	1	1	1	0	0
12	1	88	0	20.41	24.8	2	3	26	28	2	2	1	1	1	3	7	7	0	0	0	0	0	0	0	1	1	0	1	0	4	3	0	1	1	0	0
15	1	99	0	19.47	24.14	2	3	32	32	3	3	1	1	2	2	1	1	1	1	0	0	0	1	0	1	1	0	0	0	4	4	1	1	1	0	0
15	1	111	0	23.18	20.96	2	2	24	33	1	3	1	1	2	2	7	7	0	0	0	0	0	0	0	0	0	0	0	0	4	4	0	1	1	0	0
13	1	4	0	24.22	19.63	3	2	34	31	3	3	1	1	2	2	4	5	0	0	0	0	0	1	0	1	1	0	1	0	1	1	1	1	1	0	0
11	1	83	0	20.18	19.05	2	2	26	27	2	2	1	1	4	4	6	6	0	0	0	0	0	0	0	0	1	0	1	0	3	3	1	1	1	0	0
18	1	165	0	21.3	20.4	2	2	37	37	4	4	1	1	3	2	1	1	0	0	0	0	0	0	0	0	1	0	1	0	6	6	0	1	1	0	0
15	1	190	1	22.41	21.78	2	2	23	25	1	2	1	1	4	3	6	6	0	1	0	0	0	0	0	0	1	0	1	0	7	7	0	1	1	0	0
15	1	169	0	22.09	20.81	2	2	25	22	2	1	1	1	3	3	1	3	0	1	0	0	0	1	0	0	1	0	1	0		6	0	1	1	0	0
16	1	22	0	20.2	21.64	2	2	30	37	3	4	1	1	1	1	1	1	1	1	0	0	0	1	0	0	1	1	1	0	1	1	1	1	1	0	0
14	1	200	1	26.17	24.03	3	3	25	29	2	2	1	1	2	2	1	1	1	1	0	0	0	0	0	0	1	0	0	0	7	7	1	1	1	0	0
16	1	19	0	21.45	22.48	2	2	43	45	4	4	1	1	2	1	2	5	0	0	0	0	0	0	0	0	1	0	0	0	1	1	1	1	1	0	0
16	1	3	0	21.22	24.97	2	3	21	37	1	4	1	1	2	2	1	1	1	1	0	0	0	0	0	0	0	0	0	0	1	1	0	1	1	0	0
13	1	100	0	20.52	23.5	2	2	27	26	2	2	1	1	4	4	6	6	1	0	0	0	0	0	0	0	0	0	0	0	4	4	0	1	1	0	0
13	1	37	0	21.26	20.72	2	2	25	28	2	2	1	1	3	4	4	3	1	0	0	0	0	0	0	0	1	0	1	0	2	2	0	1	1	0	0
13	1	62	0	22.53	19.11	2	2	28	27	2	2	1	1	4	4	7	6	0	0	0	1	0	0	1	1	0	0	0	0	3	3	0	1	1	0	0
14	1	108	0	21.48	22.83	2	2	23	25	1	2	1	1	2	2	1	1	1	1	0	0	0	0	0	0	0	0	0	0	4	4	0	1	1	0	0
13	1	194	1	21.63	19.98	2	2	27	27	2	2	1	1	4	4	6	6	0	0	0	0	0	0	0	2	0	0	0	0	7	7	0	1	1	0	0
13	1	28	0	24.49	20.23	3	2	27	40	2	4	1	1	4	4	6	6	0	0	0	0	0	1	0	0	1	0	1	0	1	1	0	1	1	0	0
14	1	36	0	23.31	23.93	2	2	26	27	2	2	1	1	2	2	2	2	1	1	0	0	0	1	0	1	1	0	1	0	2	2	0	1	1	0	0
13	1	19	0	30.39	23.63	3	2	29	29	2	2	1	1	2	3	1	5	1	0	0	0	0	1	1	0	1	0	1	0	1	1	1	1	1	0	0
12	1	3	0	23.05	20.25	2	2	24	28	1	2	1	1	4	4	6	6	0	0	0	0	0	0	0	1	0	0	0	0	1	1	0	1	1	0	0
15	1	125	0	21.26	21.37	2	2	20	27	1	2	1	1	3	3	3	2	1	1	0	0	0	0	0	1	0	0	0	0	5	5	0	1	1	0	0
16	1	136	0	20.7	22.15	2	2	28	28	2	2	1	1	2	2	1	1	0	1	0	0	0	1	0	1	1	0	1	0	5	5	1	1	1	0	0
15	2	78	0	27.04	23.44	3	2	25	27	2	2	1	1	4	4	6	6	0	0	0	0	0	0	0	0	0	0	0	0	2	3	0	1	1	1	1
13	1	18	0	22.72	19.53	2	2	22	23	1	1	1	1	4	3	3	3	0	0	0	0	0	1	0	0	0	0	0	0	1	1	0	1	1	0	0
13	1	127	0	24.22	18.75	3	2	25	26	2	2	1	1	4	4	6	6	0	0	0	0	0	0	0	0	0	0	0	0	5	5	0	1	1	0	0
12	1	89	0	20.45	21.21	2	2	27	28	2	2	1	1	4	4	6	6	0	0	0	0	0	0	0	0	0	0	0	0	4	3	0	1	1	0	0
13	1	6	0	18.81	24.46	2	3	23	25	1	2	1	1	3	2	2	5	1	1	0	0	0	1	0	1	1	0	1	0	1	1	0	1	1	0	0
14	1	222	1	24.11	18.73	3	2	35	37	4	4	1	1	4	4	7	6	0	0	0	0	0	0	0	1	1	0	1	0	8	8	1	1	1	0	0
15	1	206	1	30.12	22.66	3	2	31	34	3	3	1	1	2	2	3	1	0	0	0	0	0	0	0	0	1	0	1	0	7	7	1	1	1	0	0
15	1	164	0	25.06	20.06	3	2	22	24	1	1	1	1	4	4	6	6	0	0	0	0	0	0	0	1	0	0	0	0	6	6	0	1	1	0	0
15	1	125	0	17.04	19.2	1	2	23	28	1	2	1	1	3	3	6	3	0	1	0	0	0	0	0	0	1	0	1	0	5	5	0	1	1	0	0
13	2	47	0	18.42	19.15	1	2	25	26	2	2	1	1	3	3	1	1	1	0	0	0	0	0	0	0	1	0	1	0	1	2	0	1	1	0	0
14	1	50	0	16.9	18.26	1	1	29	28	2	2	1	1	4	4	6	6	0	0	0	0	0	0	0	0	0	0	0	0	2	2	0	1	1	0	0
12	1	110	0	23.12	23.03	2	2	24	26	1	2	1	1	4	4	2	6	0	0	0	0	0	1	0	0	0	0	0	0	4	4	0	1	1	0	0
14	1	307	1	24.77	20.83	3	2	26	28	2	2	1	1	4	4	2	6	0	0	0	0	0	1	0	2	0	0	0	0	15	11	0	1	1	0	0
12	1	116	0	19.96	21.76	2	2	23	23	1	1	1	1	4	3	2	6	0	0	0	0	0	0	0	0	1	0	1	0	5	4	0	1	1	0	0
14	1	119	0	25.86	22.83	3	2	25	25	2	2	1	1	4	4	5	5	0	0	0	0	0	0	0	0	0	0	0	0	5	4	0	1	1	0	0
13	1	177	0	21.67	21.21	2	2	23	25	1	2	1	1	4	2	2	1	0	1	0	0	0	1	0	0	0	0	0	0	6	6	0	1	1	0	0
13	1	183	1	26.99	19.2	3	2	25	28	2	2	1	1	4	4	2	6	0	0	0	0	0	0	0	0	1	0	1	0	6	7	0	1	1	0	0
13	1	3	0	22.72	19.14	2	2	23	24	1	1	1	1	2	2	3	5	0	1	0	0	0	0	0	0	1	1	0	0	1	1	0	1	1	0	0
14	1	5	0	22.86	20.2	2	2	26	28	2	2	1	1	3	2	2	5	1	1	0	0	0	0	0	0	1	0	1	0	1	1	0	1	1	0	0
13	1	34	0	17.26	20.83	1	2	37	36	4	4	1	1	3	2	2	3	0	1	0	0	0	0	0	0	1	0	1	0	2	2	1	1	1	0	0
12	1	165	0	22.53	17.75	2	1	25	25	2	2	1	1	4	4	4	4	1	0	0	0	0	0	0	0	0	0	0	0	6	6	0	1	1	0	0
13	1	178	0	21.72	22.89	2	2	26	44	2	4	1	1	2	3	3	5	0	1	0	0	0	1	0	0	1	0	1	0	7	6	0	1	1	0	0
13	1	89	0	20.55	22.66	2	2	29	26	2	2	1	1	4	4	6	6	0	0	0	0	0	0	0	0	1	0	1	0	4	3	0	1	1	1	0
16	1	7	0	25.82	22.46	3	2	26	28	2	2	1	1	3	2	1	1	0	0	0	0	0	1	0	0	1	0	1	0	1	1	1	1	1	0	0
13	1	107	0	30.42	21.03	3	2	27	30	2	3	1	1	4	2	1	1	0	0	0	0	0	1	0	0	1	1	1	0	4	4	1	1	1	0	0
13	1	167	0	19.81	21.23	2	2	22	23	1	1	1	1	3	4	1	1	1	1	0	0	0	1	0	0	0	0	0	0	6	6	0	1	1	0	0
13	1	7	0	19.1	17.48	2	1	20	25	1	2	1	1	3	3	2	2	0	1	0	0	0	1	0	1	0	0	0	0	1	1	0	1	1	0	0
12	1	70	0	28.34	22.43	3	2	23	25	1	2	1	1	2	2	1	1	1	1	0	0	0	0	0	0	1	1	1	0	3	3	0	1	1	0	0
12	1	21	0	23.12	25.39	2	3	27	28	2	2	1	1	2	2	1	1	1	1	0	0	0	0	0	0	1	0	1	0	1	1	1	1	1	0	0
12	1	41	0	23.56	30.04	2	3	41	42	4	4	1	1	1	1	1	1	1	1	0	0	0	1	0	1	1	0	1	0	2	2	1	1	1	0	0
13	1	38	0	27.34	22.29	3	2	26	29	2	2	1	1	3	3	3	3	1	1	0	0	0	1	0	0	1	0	1	0	2	2	0	1	1	0	0
14	1	280	1	23.12	21.77	2	2	25	38	2	4	1	1	3	3	1	1	1	1	0	0	0	0	0	0	1	0	1	0	10	10	0	1	1	0	0
14	1	111	0	25.14	19.92	3	2	29	32	2	3	1	1	2	2	1	1	1	1	0	0	0	0	0	0	1	0	1	0	4	4	1	1	1	0	0
14	1	195	1	22.31	18.43	2	1	23	23	1	1	1	1	4	3	4	6	1	0	0	0	0	1	0	0	1	0	1	0	7	7	0	1	1	0	0
15	1	13	0	20.2	16.2	2	1	24	24	1	1	1	1	4	4	6	6	1	1	0	0	0	1	0	0	0	0	0	0	1	1	0	1	1	0	0
12	1	203	1	21.48	23.62	2	2	38	40	4	4	1	1	1	1	1	1	1	1	0	0	0	0	0	0	1	0	1	0	7	7	1	1	1	0	0
14	1	42	0	23.66	19.78	2	2	26	28	2	2	1	1	4	4	6	6	0	0	0	0	0	0	0	0	0	0	0	0	2	2	0	1	1	0	0
14	1	45	0	21.67	26.71	2	3	36	36	4	4	1	1	2	2	1	1	1	1	0	0	0	0	0	0	1	0	1	0	2	2	1	1	1	0	0
13	1	51	0	20.05	22.49	2	2	22	24	1	1	1	1	3	2	2	2	0	0	0	0	0	1	0	0	0	0	0	0	2	2	0	1	1	0	0
13	1	11	0	23.14	20.63	2	2	32	38	3	4	1	1	2	2	1	1	1	1	0	0	0	1	0	0	1	0	1	0	1	1	1	1	1	0	0
14	1	81	0	20.68	16.65	2	1	21	24	1	1	1	1	3	3	2	5	1	1	0	0	0	0	0	0	0	0	0	0	3	3	0	1	1	0	0
13	1	11	0	20.7	20	2	2	24	23	1	1	1	1	3	3	1	1	1	1	0	0	0	1	0	0	1	1	1	0	1	1	0	1	1	0	0
14	1	49	0	16.61	26.37	1	3	26	27	2	2	1	1	4	4	1	1	1	1	0	0	0	1	0	0	1	1	1	0	2	2	0	1	1	0	0
14	1	94	0	19.53	17.63	2	1	25	27	2	2	1	1	2	3	3	3	1	1	0	0	0	1	0	0	0	0	0	0	4	4	0	1	1	0	0
14	1	57	0	22.89	22.03	2	2	31	38	3	4	1	1	2	2	1	1	1	1	0	0	0	0	0	0	1	0	0	0	2	2	1	1	1	0	0
13	1	166	0	22.2	19.53	2	2	23	26	1	2	1	1	2	2	1	1	0	0	0	0	0	1	0	0	1	0	1	0	6	6	1	1	1	0	0
13	1	40	0	30.12	22.89	3	2	22	26	1	2	1	1	2	2	2	1	0	1	0	0	0	0	0	0	1	1	1	0	2	2	0	1	1	0	0
12	1	11	0	22.77	28.04	2	3	25	30	2	3	1	1	3	3	1	5	1	0	0	0	0	1	0	0	0	0	0	0	1	1	0	1	1	0	0
14	1	65	0	27.55	19.53	3	2	21	24	1	1	1	1	2	3	1	3	1	1	0	0	0	1	0	0	1	0	1	0	3	3	0	1	1	0	0
13	1	115	0	22.49	19.53	2	2	29	28	2	2	1	1	4	4	6	2	0	0	0	0	0	0	0	0	1	0	1	0	4	4	0	1	1	0	0
13	1	68	0	31.71	22.19	3	2	28	32	2	3	1	1	3	3	1	1	1	1	0	0	0	1	0	0	1	0	1	0	3	3	1	1	1	0	0
13	1	23	0	20.07	19.31	2	2	23	25	1	2	1	1	3	2	2	1	1	1	0	0	0	1	0	0	1	0	1	0	1	1	0	1	1	0	0
13	1	37	0	28.23	20.76	3	2	21	22	1	1	1	1	3	3	1	1	1	1	0	0	0	1	0	0	0	0	0	0	2	2	0	1	1	0	0
13	1	65	0	27.1	25.3	3	3	28	28	2	2	1	1	2	2	1	1	1	1	0	0	0	1	0	0	1	0	1	0	3	3	1	1	1	0	0
15	1	156	0	27.45	21.56	3	2	22	24	1	1	1	1	4	3	3	3	1	1	0	0	0	0	0	0	0	0	0	0	6	6	0	1	1	0	0
15	1	13	0	20.34	19.11	2	2	26	30	2	3	1	1	2	1	1	1	1	1	0	0	0	0	0	0	1	0	0	0	1	1	1	1	1	0	0
13	1	3	0	22.32	22.6	2	2	25	33	2	3	1	1	3	4	2	4	0	1	0	0	0	1	0	0	1	0	1	0	1	1	0	1	1	0	0
13	1	168	0	17.78	19.56	1	2	30	32	3	3	1	1	3	3	4	4	0	1	0	0	0	0	0	0	1	0	1	0	6	6	0	1	1	0	0
13	1	81	0	22.86	20.51	2	2	26	23	2	1	1	1	4	4	4	4	0	1	0	0	0	0	0	0	1	0	1	0	3	3	0	1	1	0	0
15	1	54	0	24.22	23.31	3	2	21	35	1	4	1	1	2	2	1	1	1	1	0	0	0	1	0	0	1	0	1	0	2	2	0	1	1	0	0
15	1	20	0	21.45	24.46	2	3	27	31	2	3	1	1	4	3	2	2	0	0	0	0	0	1	0	0	1	0	1	0	1	1	0	1	1	0	0
13	1	121	0	20.06	19.07	2	2	25	24	2	1	1	1	4	4	2	6	1	0	0	0	0	0	0	0	1	0	1	0	5	5	0	1	1	0	0
12	1	19	0	25.09	17.97	3	1	29	35	2	4	1	1	2	3	7	7	1	0	0	0	0	1	0	0	1	0	1	0	1	1	0	1	1	1	0
14	1	11	0	21.26	19.65	2	2	24	25	1	2	1	1	2	2	1	1	1	1	0	0	0	0	0	0	0	0	0	0	1	1	0	1	1	0	0
13	1	170	0	27.77	19.22	3	2	26	27	2	2	1	1	4	4	6	3	0	0	0	0	0	0	0	0	0	0	0	0	6	6	0	1	1	0	0
13	1	5	0	21.88	18.73	2	2	26	27	2	2	1	1	4	4	6	2	0	0	0	0	0	0	0	0	0	0	0	0	1	1	0	1	1	1	0
14	1	94	0	24.91	19.72	3	2	24	25	1	2	1	0	4	4	2	3	0	1	0	0	0	0	0	0	0	0	0	0	3	4	0	1	1	0	0
14	1	20	0	20.2	17.78	2	1	21	25	1	2	1	1	3	3	2	7	0	1	0	0	0	1	0	0	0	0	0	0	1	1	0	1	1	0	0
13	1	104	0	21.22	27.63	2	3	34	39	3	4	1	0	3	3	1	1	1	1	0	0	0	0	0	0	1	0	0	0	4	4	1	1	1	0	0
12	1	89	0	24.3	19.31	3	2	25	24	2	1	1	1	4	4	4	3	0	0	0	0	0	1	0	1	1	0	1	0	4	3	0	1	1	0	0
12	1	3	0	27.48	19.1	3	2	27	38	2	4	1	1	3	3	5	5	0	0	0	0	0	1	0	0	1	0	1	0	1	1	0	1	1	0	0
12	1	148	0	20.42	19.72	2	2	24	25	1	2	1	1	4	3	2	2	0	1	0	0	0	0	0	0	1	0	1	0	6	5	0	1	1	0	0
14	1	127	0	29	23.03	3	2	25	25	2	2	1	1	4	4	6	6	0	0	0	0	0	0	0	0	0	0	0	0	4	5	0	1	1	0	0
12	1	212	1	24.62	21.94	3	2	22	23	1	1	1	1	4	4	2	2	0	0	0	0	0	0	0	0	0	0	0	0	8	8	0	1	1	0	0
12	1	109	0	25.26	24.97	3	3	27	30	2	3	1	1	4	4	6	6	0	0	0	0	0	0	0	0	0	0	0	0	4	4	0	1	1	0	0
13	1	28	0	25.83	20.96	3	2	25	24	2	1	1	1	4	4	6	6	0	0	0	0	0	0	0	0	1	0	1	0	1	1	0	1	1	0	0
13	1	18	0	18.59	21.09	2	2	27	32	2	3	1	1	2	2	1	1	0	0	0	0	0	1	0	0	1	0	1	0	1	1	1	1	1	0	0
13	1	6	0	30.11	21.64	3	2	22	23	1	1	1	1	3	3	1	1	1	1	0	0	0	0	0	0	1	0	0	0	1	1	1	1	1	0	0
12	1	148	0	16.51	20.55	1	2	23	23	1	1	1	1	3	3	1	1	1	1	0	0	0	1	0	0	1	0	1	0	6	5	0	1	1	0	0
14	1	41	0	21.72	17.67	2	1	25	28	2	2	1	1	4	4	2	2	0	0	0	0	0	1	0	2	0	0	0	0	2	2	0	1	1	0	0
15	1	22	0	20.42	17.4	2	1	26	28	2	2	1	1	2	2	1	1	1	1	0	0	0	1	0	0	1	0	0	0	1	1	1	1	1	0	0
15	1	80	0	18.31	21.91	1	2	21	22	1	1	1	1	3	3	7	7	1	1	0	0	0	1	0	0	0	0	0	0	3	3	0	1	1	0	0
11	1	9	0	31.14	23.23	3	2	25	25	2	2	1	1	4	4	6	6	0	0	0	0	0	1	0	0	0	0	0	0	1	1	0	1	1	0	0
13	1	46	0	26.17	21.63	3	2	26	33	2	3	1	1	2	2	7	5	0	1	0	0	0	0	0	0	1	0	1	0	2	2	1	1	1	0	0
13	1	17	0	25.51	18.03	3	1	25	25	2	2	1	1	4	3	6	6	1	1	0	0	0	1	0	0	0	0	0	0	1	1	0	1	1	0	0
13	1	107	0	25.95	23.5	3	2	41	42	4	4	1	1	1	2	1	1	1	1	0	0	0	1	0	0	1	0	1	0	4	4	1	1	1	0	0
13	1	234	1	28.37	20.12	3	2	25	29	2	2	1	1	3	3	2	5	0	1	0	0	0	1	0	0	1	0	0	0	9	8	1	1	1	0	0
14	2	81	0	23.88	29.14	2	3	26	25	2	2	1	1	2	2	3	5	0	0	0	0	0	0	0	0	1	0	1	0	3	3	1	1	1	0	0
14	1	98	0	20.76	18.96	2	2	22	26	1	2	1	1	4	4	6	6	0	0	0	0	0	0	0	1	0	0	0	0	4	4	0	1	1	0	0
12	1	3	0	18.71	21.23	2	2	20	23	1	1	1	1	3	2	2	5	1	1	0	0	0	1	0	0	0	0	0	0	1	1	0	1	1	0	0
13	1	36	0	20.57	21.88	2	2	25	29	2	2	1	1	2	2	1	1	1	1	0	0	0	0	0	0	0	0	0	0	2	2	0	1	1	0	0
12	1	38	0	27.55	23.44	3	2	29	32	2	3	1	1	4	4	2	2	0	0	0	0	0	0	0	0	1	0	1	0	2	2	1	1	1	0	0
16	1	61	0	19.96	20.2	2	2	23	24	1	1	1	1	3	3	1	1	1	1	0	0	0	1	0	0	0	0	0	0	3	3	0	1	1	0	0
12	1	58	0	22.41	19.3	2	2	22	22	1	1	1	1	3	3	1	1	1	1	0	0	0	0	0	0	0	0	0	0	2	2	0	1	1	0	0
13	1	222	1	20.9	20.83	2	2	24	27	1	2	1	1	2	3	1	1	1	1	0	0	0	0	0	0	1	0	1	0	8	8	0	1	1	0	0
12	1	192	1	26.47	17.97	3	1	21	25	1	2	1	1	3	3	1	1	1	1	0	0	0	1	0	0	1	0	0	0	7	7	1	1	1	0	0
13	1	76	0	22.49	19.1	2	2	22	22	1	1	1	1	2	3	1	1	1	1	0	0	0	1	0	1	1	0	1	0	3	3	0	1	1	0	0
15	1	35	0	22.15	20.7	2	2	24	24	1	1	1	1	3	3	1	1	1	1	0	0	0	1	0	0	0	0	0	0	2	2	0	1	1	0	0
13	1	25	0	19.05	18.73	2	2	22	23	1	1	1	1	2	3	1	1	1	1	0	0	0	0	0	0	0	0	0	0	1	1	0	1	1	0	0
13	1	46	0	19.38	18.42	2	1	25	38	2	4	1	1	2	2	1	1	1	1	0	0	0	1	0	0	1	0	0	0	2	2	1	1	1	0	0
13	1	58	0	20.52	22.06	2	2	25	26	2	2	1	1	4	4	1	1	0	1	0	0	0	0	0	0	1	0	1	0	3	2	0	1	1	0	0
16	1	94	0	24.98	18.03	3	1	25	30	2	3	1	1	4	4	2	2	0	0	0	0	0	0	0	0	0	0	0	0	4	4	0	1	1	0	0
16	1	40	0	23.31	20.2	2	2	28	32	2	3	1	1	4	4	6	6	0	0	0	0	0	0	0	0	1	0	1	0	2	2	0	1	1	0	0
13	1	97	0	30.96	16.88	3	1	27	30	2	3	1	1	3	3	1	1	1	1	0	0	0	1	0	0	1	0	1	0	4	4	1	1	1	0	0
13	1	32	0	29.05	19.72	3	2	23	23	1	1	1	1	4	3	1	1	1	1	0	0	0	1	0	0	0	0	0	0	2	2	0	1	1	0	0
16	1	8	0	23.51	19.14	2	2	20	25	1	2	1	1	3	3	1	1	1	1	0	0	0	1	0	0	0	0	0	0	1	1	0	1	1	0	0
12	1	30	0	26.57	20.81	3	2	23	24	1	1	1	1	4	3	1	1	1	1	0	0	0	0	0	0	1	1	0	0	2	1	0	1	1	0	0
13	1	146	0	20.28	25.39	2	3	24	24	1	1	1	1	2	4	1	1	1	1	0	0	0	0	0	0	0	0	0	0	5	5	0	1	1	0	0
13	1	77	0	18.42	18.83	1	2	23	25	1	2	1	1	4	3	4	4	0	0	0	0	0	1	0	0	1	0	1	0	3	3	0	1	1	0	0
12	1	124	0	25.71	18.55	3	2	26	28	2	2	1	1	2	2	4	5	0	1	0	0	0	1	0	0	1	0	1	0	5	5	0	1	1	0	0
12	1	69	0	28.7	18.36	3	1	26	26	2	2	1	1	4	4	2	6	0	0	0	0	0	0	0	0	1	0	1	0	3	3	0	1	1	0	0
12	1	20	0	28.08	25.39	3	3	33	37	3	4	1	1	4	3	3	3	0	1	0	0	0	1	0	1	1	0	1	0	1	1	0	1	1	0	0
13	1	72	0	22.09	24.46	2	3	21	35	1	4	1	1	1	3	2	2	0	1	0	0	0	0	0	0	1	0	1	0	3	3	0	1	1	0	0
13	1	39	0	17.96	18.18	1	1	21	22	1	1	1	1	2	2	1	1	1	1	0	0	0	0	0	0	1	0	1	0	2	2	0	1	1	0	0
12	1	88	0	20.2	17.69	2	1	24	24	1	1	1	1	4	4	6	1	1	1	0	0	0	0	0	0	1	0	1	0	3	3	0	1	1	0	0
13	1	58	0	23.66	20.43	2	2	25	26	2	2	1	1	3	3	3	3	1	1	0	0	0	0	0	0	1	0	1	0	3	2	1	1	1	0	0
18	1	27	0	22.86	21.76	2	2	40	39	4	4	1	1	1	2	1	1	1	1	0	0	0	1	0	0	1	0	1	0	1	1	1	1	1	0	0
14	1	248	1	18.17	19.53	1	2	23	23	1	1	1	1	3	4	1	1	1	1	0	0	0	1	0	0	0	0	0	0	9	9	0	1	1	0	0
13	1	17	0	26.12	18.73	3	2	24	24	1	1	1	1	4	4	1	6	1	0	0	0	0	0	0	1	0	0	0	0	1	1	0	1	1	0	0
14	1	25	0	26.57	23.05	3	2	23	26	1	2	1	1	3	2	3	3	1	1	0	0	0	0	0	0	0	0	0	0	1	1	0	1	1	0	0
14	1	91	0	17.65	17.58	1	1	23	27	1	2	1	1	2	2	1	1	1	1	0	0	0	1	0	0	0	0	0	0	4	4	0	1	1	0	0
12	1	127	0	28.44	19.98	3	2	25	26	2	2	1	1	2	2	1	5	1	0	0	0	0	0	0	0	1	0	0	0	5	5	1	1	1	0	0
14	1	184	1	19.38	18.03	2	1	25	28	2	2	1	1	2	2	4	4	1	1	0	0	0	1	0	1	0	0	0	0	7	7	0	1	1	0	0
13	1	81	0	28.4	25.04	3	3	29	33	2	3	1	1	2	2	4	5	1	1	0	0	0	1	0	1	1	0	1	0	3	3	1	1	1	0	0
14	1	24	0	26.44	19.23	3	2	32	39	3	4	1	1	1	4	1	6	1	0	0	0	0	0	0	0	0	0	0	0	1	1	0	1	1	0	0
18	1	99	0	24.17	18.75	3	2	26	25	2	2	1	1	1	1	1	1	1	1	0	0	0	1	0	0	1	0	1	0	4	4	1	1	1	0	0
14	1	59	0	21.48	20.28	2	2	28	33	2	3	1	1	2	3	1	1	1	1	0	0	0	0	0	0	1	0	1	0	3	2	0	1	1	0	0
16	1	65	0	21.19	27.41	2	3	35	42	4	4	1	1	1	2	1	1	1	1	0	0	0	0	0	0	1	0	1	0	3	3	1	1	1	0	0
14	1	43	0	19.61	17.69	2	1	25	25	2	2	1	1	3	3	1	1	1	1	0	0	0	0	0	0	0	0	0	0	2	2	0	1	1	0	0
14	1	126	0	24.91	19.77	3	2	21	25	1	2	1	1	3	3	1	1	1	1	0	0	0	1	0	0	1	0	1	0	5	5	0	1	1	0	0
12	1	207	1	20.69	17.26	2	1	20	27	1	2	1	1	3	3	1	1	1	1	0	0	0	1	0	0	0	0	0	0	8	7	0	1	1	0	0
[truncated: 48,928 more rows]
